# Supplementary material for: SMC modulates ParB engagement in segregation complexes in streptomyces
Source: Nat Commun. 2025 Oct 9;16:8999. doi: 10.1038/s41467-025-64044-3 (PMC12511625; doi:10.1038/s41467-025-64044-3)
Supplement: Supplementary file 12 — Source Data [file 41467_2025_64044_MOESM12_ESM.xlsx]

## Sheet: Fig1C
cell	group	time
...10	T1	30
...11	T1	45
...12	T1	45
...13	T1	30
...14	T1	15
...15	T1	15
...16	T1	15
...17	T1	15
...18	T1	30
...19	T1	30
...2	T1	30
...20	T1	30
...21	T1	30
...22	T1	30
...23	T1	30
...24	T1	30
...25	T1	30
...26	T1	30
...27	T1	30
...28	T1	30
...29	T1	30
...3	T1	15
...30	T1	45
...31	T1	15
...32	T1	15
...33	T1	15
...34	T1	30
...35	T1	45
...36	T1	30
...4	T1	15
...5	T1	30
...6	T1	30
...7	T1	15
...8	T1	15
...9	T1	15
...10	T2	135
...11	T2	180
...12	T2	105
...13	T2	90
...14	T2	90
...15	T2	75
...16	T2	75
...17	T2	90
...18	T2	120
...19	T2	75
...2	T2	120
...20	T2	105
...21	T2	105
...22	T2	120
...23	T2	90
...24	T2	105
...25	T2	90
...26	T2	90
...27	T2	90
...28	T2	90
...29	T2	135
...3	T2	105
...30	T2	120
...31	T2	120
...32	T2	105
...33	T2	135
...34	T2	120
...35	T2	195
...36	T2	135
...4	T2	90
...5	T2	90
...6	T2	60
...7	T2	90
...8	T2	90
...9	T2	105
...10	T3	15
...11	T3	60
...12	T3	15
...13	T3	30
...14	T3	15
...15	T3	45
...16	T3	30
...17	T3	15
...18	T3	15
...19	T3	45
...2	T3	30
...20	T3	30
...21	T3	30
...22	T3	30
...23	T3	30
...24	T3	30
...25	T3	15
...26	T3	45
...27	T3	30
...28	T3	15
...29	T3	30
...3	T3	30
...30	T3	15
...31	T3	30
...32	T3	15
...33	T3	30
...34	T3	15
...35	T3	30
...36	T3	15
...4	T3	30
...5	T3	45
...6	T3	15
...7	T3	15
...8	T3	45
...9	T3	15
...10	T4	90
...11	T4	150
...12	T4	105
...13	T4	75
...14	T4	90
...15	T4	105
...16	T4	105
...17	T4	90
...18	T4	105
...19	T4	150
...2	T4	120
...20	T4	105
...21	T4	105
...22	T4	120
...23	T4	105
...24	T4	90
...25	T4	90
...26	T4	90
...27	T4	120
...28	T4	90
...29	T4	105
...3	T4	105
...30	T4	120
...31	T4	120
...32	T4	90
...33	T4	105
...34	T4	90
...35	T4	120
...36	T4	105
...4	T4	120
...5	T4	120
...6	T4	105
...7	T4	105
...8	T4	120
...9	T4	105

## Sheet: Fig2C
group	strain	time
T1	dsmc	10
T1	dsmc	10
T1	dsmc	10
T1	dsmc	10
T1	dsmc	10
T1	dsmc	10
T1	dsmc	10
T1	dsmc	10
T1	dsmc	10
T1	dsmc	10
T1	dsmc	10
T1	dsmc	10
T1	dsmc	10
T1	dsmc	10
T1	dsmc	10
T1	dsmc	10
T1	dsmc	10
T1	dsmc	10
T1	dsmc	10
T1	dsmc	10
T1	dsmc	10
T1	dsmc	10
T1	dsmc	10
T1	dsmc	10
T1	dsmc	10
T1	dsmc	10
T1	dsmc	10
T1	dsmc	10
T1	dsmc	20
T1	dsmc	20
T1	dsmc	20
T1	dsmc	20
T1	dsmc	20
T1	dsmc	20
T1	dsmc	20
T1	dsmc	20
T1	dsmc	20
T1	dsmc	20
T1	dsmc	20
T1	dsmc	20
T1	dsmc	20
T1	dsmc	20
T1	dsmc	20
T1	dsmc	20
T1	dsmc	20
T1	dsmc	20
T1	dsmc	20
T1	dsmc	20
T1	dsmc	20
T1	dsmc	20
T1	dsmc	20
T1	dsmc	20
T1	dsmc	20
T1	dsmc	20
T1	dsmc	20
T1	dsmc	20
T1	dsmc	20
T1	dsmc	20
T1	dsmc	20
T1	dsmc	20
T1	dsmc	20
T1	dsmc	20
T1	dsmc	20
T1	dsmc	20
T1	dsmc	20
T1	dsmc	20
T1	dsmc	20
T1	dsmc	20
T1	dsmc	20
T1	dsmc	20
T1	dsmc	20
T1	dsmc	20
T1	dsmc	20
T1	dsmc	20
T1	dsmc	20
T1	dsmc	20
T1	dsmc	30
T1	dsmc	30
T1	dsmc	30
T1	dsmc	30
T1	dsmc	30
T1	dsmc	30
T1	dsmc	30
T1	dsmc	30
T1	dsmc	30
T1	dsmc	30
T1	dsmc	30
T1	dsmc	30
T1	dsmc	30
T1	dsmc	30
T1	dsmc	30
T1	dsmc	30
T1	dsmc	30
T1	dsmc	40
T1	dsmc	40
T1	dsmc	40
T1	dsmc	50
T1	dsmc	50
T2	dsmc	30
T2	dsmc	40
T2	dsmc	40
T2	dsmc	40
T2	dsmc	50
T2	dsmc	50
T2	dsmc	50
T2	dsmc	50
T2	dsmc	50
T2	dsmc	50
T2	dsmc	60
T2	dsmc	60
T2	dsmc	60
T2	dsmc	60
T2	dsmc	60
T2	dsmc	60
T2	dsmc	60
T2	dsmc	60
T2	dsmc	60
T2	dsmc	60
T2	dsmc	60
T2	dsmc	60
T2	dsmc	60
T2	dsmc	60
T2	dsmc	60
T2	dsmc	60
T2	dsmc	60
T2	dsmc	70
T2	dsmc	70
T2	dsmc	70
T2	dsmc	70
T2	dsmc	70
T2	dsmc	70
T2	dsmc	70
T2	dsmc	70
T2	dsmc	70
T2	dsmc	70
T2	dsmc	70
T2	dsmc	70
T2	dsmc	70
T2	dsmc	70
T2	dsmc	70
T2	dsmc	70
T2	dsmc	70
T2	dsmc	70
T2	dsmc	70
T2	dsmc	70
T2	dsmc	80
T2	dsmc	80
T2	dsmc	80
T2	dsmc	80
T2	dsmc	80
T2	dsmc	80
T2	dsmc	80
T2	dsmc	80
T2	dsmc	80
T2	dsmc	80
T2	dsmc	80
T2	dsmc	80
T2	dsmc	80
T2	dsmc	80
T2	dsmc	80
T2	dsmc	80
T2	dsmc	80
T2	dsmc	80
T2	dsmc	80
T2	dsmc	80
T2	dsmc	80
T2	dsmc	80
T2	dsmc	80
T2	dsmc	90
T2	dsmc	90
T2	dsmc	90
T2	dsmc	90
T2	dsmc	90
T2	dsmc	90
T2	dsmc	90
T2	dsmc	100
T2	dsmc	100
T2	dsmc	100
T2	dsmc	100
T2	dsmc	100
T2	dsmc	100
T2	dsmc	100
T2	dsmc	100
T2	dsmc	100
T2	dsmc	100
T2	dsmc	100
T2	dsmc	100
T2	dsmc	100
T2	dsmc	110
T2	dsmc	120
T2	dsmc	120
T2	dsmc	130
T2	dsmc	140
T2	dsmc	150
T2	dsmc	170
T2	dsmc	170
T3	dsmc	90
T3	dsmc	105
T3	dsmc	105
T3	dsmc	105
T3	dsmc	120
T3	dsmc	120
T3	dsmc	120
T3	dsmc	120
T3	dsmc	120
T3	dsmc	120
T3	dsmc	120
T3	dsmc	120
T3	dsmc	120
T3	dsmc	135
T3	dsmc	135
T3	dsmc	135
T3	dsmc	135
T3	dsmc	135
T3	dsmc	135
T3	dsmc	135
T3	dsmc	135
T3	dsmc	135
T3	dsmc	150
T3	dsmc	150
T3	dsmc	150
T3	dsmc	150
T3	dsmc	150
T3	dsmc	150
T3	dsmc	165
T3	dsmc	165
T3	dsmc	165
T3	dsmc	165
T3	dsmc	165
T3	dsmc	165
T3	dsmc	180
T3	dsmc	180
T3	dsmc	180
T3	dsmc	180
T3	dsmc	195
T3	dsmc	210
T3	dsmc	225
T3	dsmc	225
T4	dsmc	80
T4	dsmc	90
T4	dsmc	90
T4	dsmc	90
T4	dsmc	90
T4	dsmc	100
T4	dsmc	100
T4	dsmc	100
T4	dsmc	110
T4	dsmc	110
T4	dsmc	110
T4	dsmc	110
T4	dsmc	110
T4	dsmc	110
T4	dsmc	110
T4	dsmc	110
T4	dsmc	110
T4	dsmc	110
T4	dsmc	110
T4	dsmc	110
T4	dsmc	120
T4	dsmc	120
T4	dsmc	120
T4	dsmc	120
T4	dsmc	120
T4	dsmc	120
T4	dsmc	120
T4	dsmc	130
T4	dsmc	130
T4	dsmc	130
T4	dsmc	130
T4	dsmc	130
T4	dsmc	130
T4	dsmc	130
T4	dsmc	130
T4	dsmc	130
T4	dsmc	140
T4	dsmc	140
T4	dsmc	140
T4	dsmc	140
T4	dsmc	140
T4	dsmc	140
T4	dsmc	150
T4	dsmc	150
T4	dsmc	150
T4	dsmc	150
T4	dsmc	150
T4	dsmc	150
T4	dsmc	150
T4	dsmc	150
T4	dsmc	150
T4	dsmc	150
T4	dsmc	150
T4	dsmc	160
T4	dsmc	160
T4	dsmc	160
T4	dsmc	160
T4	dsmc	160
T4	dsmc	160
T4	dsmc	160
T4	dsmc	160
T4	dsmc	170
T4	dsmc	170
T4	dsmc	170
T4	dsmc	170
T4	dsmc	170
T4	dsmc	170
T4	dsmc	170
T4	dsmc	170
T4	dsmc	170
T4	dsmc	180
T4	dsmc	180
T4	dsmc	180
T4	dsmc	180
T4	dsmc	180
T4	dsmc	180
T4	dsmc	180
T4	dsmc	180
T4	dsmc	180
T4	dsmc	180
T4	dsmc	180
T4	dsmc	190
T4	dsmc	190
T4	dsmc	190
T4	dsmc	190
T4	dsmc	200
T4	dsmc	200
T4	dsmc	200
T4	dsmc	200
T4	dsmc	210
T4	dsmc	210
T4	dsmc	210
T4	dsmc	210
T4	dsmc	220
T4	dsmc	240
T4	dsmc	240
T4	dsmc	260
T4	dsmc	280
T1	wt	10
T1	wt	10
T1	wt	20
T1	wt	20
T1	wt	20
T1	wt	20
T1	wt	20
T1	wt	20
T1	wt	20
T1	wt	20
T1	wt	20
T1	wt	20
T1	wt	20
T1	wt	20
T1	wt	20
T1	wt	20
T1	wt	20
T1	wt	20
T1	wt	20
T1	wt	20
T1	wt	20
T1	wt	20
T1	wt	20
T1	wt	20
T1	wt	20
T1	wt	20
T1	wt	20
T1	wt	20
T1	wt	20
T1	wt	20
T1	wt	20
T1	wt	20
T1	wt	30
T1	wt	30
T1	wt	30
T1	wt	30
T1	wt	30
T1	wt	30
T1	wt	30
T1	wt	30
T1	wt	30
T1	wt	30
T1	wt	30
T1	wt	30
T1	wt	30
T1	wt	30
T1	wt	30
T1	wt	30
T1	wt	30
T1	wt	30
T1	wt	30
T1	wt	30
T1	wt	30
T1	wt	30
T1	wt	30
T1	wt	30
T1	wt	30
T1	wt	30
T1	wt	30
T1	wt	30
T1	wt	30
T1	wt	30
T1	wt	30
T1	wt	30
T1	wt	30
T1	wt	30
T1	wt	30
T1	wt	30
T1	wt	30
T1	wt	30
T1	wt	30
T1	wt	30
T1	wt	40
T1	wt	40
T1	wt	40
T1	wt	40
T1	wt	40
T1	wt	40
T1	wt	40
T1	wt	40
T1	wt	40
T1	wt	40
T1	wt	40
T1	wt	40
T1	wt	40
T1	wt	40
T1	wt	40
T1	wt	40
T1	wt	40
T1	wt	40
T1	wt	40
T1	wt	50
T1	wt	50
T1	wt	50
T1	wt	50
T1	wt	60
T1	wt	NA
T1	wt	NA
T2	wt	60
T2	wt	60
T2	wt	70
T2	wt	70
T2	wt	70
T2	wt	70
T2	wt	70
T2	wt	70
T2	wt	70
T2	wt	70
T2	wt	70
T2	wt	70
T2	wt	70
T2	wt	70
T2	wt	70
T2	wt	70
T2	wt	80
T2	wt	80
T2	wt	80
T2	wt	80
T2	wt	80
T2	wt	80
T2	wt	80
T2	wt	80
T2	wt	80
T2	wt	80
T2	wt	80
T2	wt	80
T2	wt	80
T2	wt	80
T2	wt	80
T2	wt	80
T2	wt	80
T2	wt	80
T2	wt	90
T2	wt	90
T2	wt	90
T2	wt	90
T2	wt	90
T2	wt	90
T2	wt	90
T2	wt	90
T2	wt	90
T2	wt	90
T2	wt	90
T2	wt	90
T2	wt	100
T2	wt	100
T2	wt	100
T2	wt	100
T2	wt	100
T2	wt	100
T2	wt	100
T2	wt	110
T2	wt	110
T2	wt	120
T2	wt	120
T2	wt	130
T2	wt	130
T2	wt	140
T2	wt	140
T2	wt	140
T2	wt	140
T2	wt	140
T2	wt	140
T2	wt	140
T2	wt	140
T2	wt	140
T2	wt	140
T2	wt	140
T2	wt	150
T2	wt	150
T2	wt	150
T2	wt	150
T2	wt	150
T2	wt	150
T2	wt	150
T2	wt	160
T2	wt	160
T2	wt	160
T2	wt	160
T2	wt	160
T2	wt	160
T2	wt	160
T2	wt	160
T2	wt	160
T2	wt	180
T2	wt	180
T2	wt	180
T2	wt	180
T2	wt	180
T2	wt	180
T2	wt	180
T2	wt	210
T2	wt	230
T2	wt	230
T2	wt	NA
T2	wt	NA
T3	wt	75
T3	wt	90
T3	wt	90
T3	wt	105
T3	wt	105
T3	wt	105
T3	wt	120
T3	wt	120
T3	wt	120
T3	wt	135
T3	wt	135
T3	wt	135
T3	wt	150
T3	wt	150
T3	wt	150
T3	wt	150
T3	wt	165
T3	wt	165
T3	wt	165
T4	wt	100
T4	wt	110
T4	wt	110
T4	wt	110
T4	wt	110
T4	wt	110
T4	wt	110
T4	wt	118
T4	wt	120
T4	wt	120
T4	wt	120
T4	wt	120
T4	wt	130
T4	wt	130
T4	wt	130
T4	wt	130
T4	wt	130
T4	wt	130
T4	wt	140
T4	wt	140
T4	wt	140
T4	wt	140
T4	wt	140
T4	wt	140
T4	wt	140
T4	wt	140
T4	wt	150
T4	wt	150
T4	wt	150
T4	wt	150
T4	wt	150
T4	wt	160
T4	wt	160
T4	wt	160
T4	wt	160
T4	wt	160
T4	wt	160
T4	wt	160
T4	wt	160
T4	wt	170
T4	wt	170
T4	wt	170
T4	wt	170
T4	wt	170
T4	wt	170
T4	wt	170
T4	wt	170
T4	wt	180
T4	wt	180
T4	wt	180
T4	wt	180
T4	wt	180
T4	wt	180
T4	wt	200
T4	wt	200
T4	wt	200
T4	wt	210
T4	wt	210
T4	wt	220
T4	wt	220
T4	wt	220
T4	wt	220
T4	wt	220
T4	wt	220
T4	wt	230
T4	wt	230
T4	wt	230
T4	wt	230
T4	wt	230
T4	wt	230
T4	wt	240
T4	wt	240
T4	wt	240
T4	wt	240
T4	wt	260
T4	wt	260
T4	wt	260
T4	wt	260
T4	wt	280
T4	wt	280
T4	wt	280
T4	wt	280
T4	wt	280
T4	wt	280
T4	wt	290
T4	wt	290
T4	wt	300
T4	wt	300
T4	wt	300
T4	wt	300
T4	wt	300
T4	wt	300
T4	wt	300
T4	wt	300
T4	wt	300
T4	wt	350
T4	wt	NA
T4	wt	NA

## Sheet: Fig3B
strain	time	group	D_coefficient	percentage
wt	17h	mobile	0.31	42.3
wt	17h	bound	0.02	57.7
wt	22h	mobile	0.31	59.2
wt	22h	bound	0.02	40.8
wt	spores	mobile	0.31	80.9
wt	spores	bound	0.02	19.1
dsmc	17h	mobile	0.31	41.8
dsmc	17h	bound	0.02	58.2
dsmc	22h	mobile	0.31	38
dsmc	22h	bound	0.02	62
dsmc	spores	mobile	0.31	83
dsmc	spores	bound	0.02	17

## Sheet: Fig3D
strain	time	group	D_coefficient	percentage
wt_tip	17h	mobile	0.34	59.7
wt_tip	17h	bound	0.02	40.2
dsmc_tip	17h	mobile	0.34	37.7
dsmc_tip	17h	bound	0.02	62.3

## Sheet: Fig4B
Time	Cell	Percent
-90	Y1	0.996802
-90	Y2	1
-90	Y3	1
-90	Y4	0.942568
-90	Y5	1
-90	Y6	1
-90	Y7	0.952417
-90	Y8	1
-90	Y9	0.909166
-90	Y10	1
-90	Y11	1
-90	Y12	1
-90	Y13	0.940813
-90	Y14	0.921259
-90	Y15	1
-90	Y16	1
-90	Y17	0.990045
-90	Y18	0.936837
-90	Y19	1
-90	Y20	0.929878
-90	Y21	0.977595
-90	Y22	0.946312
-90	Y23	0.946313
-90	Y24	0.998956
-90	Y25	1
-90	Y26	0.961921
-90	Y27	1
-90	Y28	0.957739
-90	Y29	0.995363
-90	Y30	1
-60	Y1	0.98561
-60	Y2	0.970033
-60	Y3	0.953944
-60	Y4	1
-60	Y5	0.886942
-60	Y6	0.929428
-60	Y7	1
-60	Y8	0.974927
-60	Y9	1
-60	Y10	0.974735
-60	Y11	0.964518
-60	Y12	0.831623
-60	Y13	0.98991
-60	Y14	1
-60	Y15	0.863007
-60	Y16	0.965114
-60	Y17	1
-60	Y18	1
-60	Y19	0.976163
-60	Y20	1
-60	Y21	0.835224
-60	Y22	1
-60	Y23	1
-60	Y24	0.959638
-60	Y25	0.855238
-60	Y26	1
-60	Y27	0.976112
-60	Y28	0.807026
-60	Y29	1
-60	Y30	0.984651
-30	Y1	1
-30	Y2	0.971616
-30	Y3	0.975775
-30	Y4	0.936486
-30	Y5	0.923505
-30	Y6	0.946729
-30	Y7	0.96639
-30	Y8	0.981685
-30	Y9	0.889628
-30	Y10	0.993643
-30	Y11	0.948094
-30	Y12	0.894907
-30	Y13	1
-30	Y14	0.912203
-30	Y15	0.870294
-30	Y16	0.84507
-30	Y17	0.945344
-30	Y18	0.900719
-30	Y19	0.932577
-30	Y20	0.946545
-30	Y21	1
-30	Y22	0.950539
-30	Y23	0.866091
-30	Y24	1
-30	Y25	0.972876
-30	Y26	0.972254
-30	Y27	0.937946
-30	Y28	1
-30	Y29	0.91306
-30	Y30	0.972035
0	Y1	0
0	Y2	0
0	Y3	0
0	Y4	0
0	Y5	0
0	Y6	0
0	Y7	0
0	Y8	0
0	Y9	0
0	Y10	0
0	Y11	0
0	Y12	0
0	Y13	0.0439759
0	Y14	0
0	Y15	0
0	Y16	0
0	Y17	0
0	Y18	0
0	Y19	0
0	Y20	0
0	Y21	0
0	Y22	0
0	Y23	0
0	Y24	0
0	Y25	0
0	Y26	0
0	Y27	0
0	Y28	0
0	Y29	0
0	Y30	0
30	Y1	0.130087
30	Y2	0.0617614
30	Y3	0.0338028
30	Y4	0.145045
30	Y5	0.131087
30	Y6	0.0846866
30	Y7	0.0489048
30	Y8	0.134966
30	Y9	0.179381
30	Y10	0.0852486
30	Y11	0.0779362
30	Y12	0.0573926
30	Y13	0
30	Y14	0.0802763
30	Y15	0.10153
30	Y16	0.224919
30	Y17	0.0894007
30	Y18	0.0777131
30	Y19	0.136663
30	Y20	0.219106
30	Y21	0.202212
30	Y22	0.136546
30	Y23	0.207961
30	Y24	0.244607
30	Y25	0.0965083
30	Y26	0.0618064
30	Y27	0.0724877
30	Y28	0.104379
30	Y29	0.0996909
30	Y30	0.106812
60	Y1	0.167296
60	Y2	0.124741
60	Y3	0.087183
60	Y4	0.0990991
60	Y5	0.229655
60	Y6	0.19138
60	Y7	0.147847
60	Y8	0.210186
60	Y9	0.205778
60	Y10	0.122575
60	Y11	0.114967
60	Y12	0.210946
60	Y13	0.200904
60	Y14	0.217652
60	Y15	0.138936
60	Y16	0.304875
60	Y17	0.168066
60	Y18	0.135228
60	Y19	0.290579
60	Y20	0.298781
60	Y21	0.356495
60	Y22	0.183048
60	Y23	0.383524
60	Y24	0.307585
60	Y25	0.117189
60	Y26	0.151741
60	Y27	0.160626
60	Y28	0.287933
60	Y29	0.232998
60	Y30	0.179563
90	Y1	0.175436
90	Y2	0.136314
90	Y3	0.192958
90	Y4	0.205405
90	Y5	0.218029
90	Y6	0.145697
90	Y7	0.229418
90	Y8	0.29334
90	Y9	0.271461
90	Y10	0.13643
90	Y11	0.163465
90	Y12	0.280122
90	Y13	0.203163
90	Y14	0.218419
90	Y15	0.315521
90	Y16	0.313109
90	Y17	0.127464
90	Y18	0.229202
90	Y19	0.362088
90	Y20	0.331911
90	Y21	0.400737
90	Y22	0.179243
90	Y23	0.379821
90	Y24	0.460334
90	Y25	0.164394
90	Y26	0.391887
90	Y27	0.266886
90	Y28	0.266802
90	Y29	0.22527
90	Y30	0.285955
120	Y1	0.234012
120	Y2	0.248264
120	Y3	0.172676
120	Y4	0.234009
120	Y5	0.30952
120	Y6	0.238731
120	Y7	0.295317
120	Y8	0.257982
120	Y9	0.382873
120	Y10	0.221842
120	Y11	0.199876
120	Y12	0.202965
120	Y13	0.256928
120	Y14	0.275518
120	Y15	0.29196
120	Y16	0.402817
120	Y17	0.179973
120	Y18	0.246491
120	Y19	0.327809
120	Y20	0.296951
120	Y21	0.444697
120	Y22	0.300571
120	Y23	0.292194
120	Y24	0.445372
120	Y25	0.256107
120	Y26	0.380597
120	Y27	0.328116
120	Y28	0.398167
120	Y29	0.334621
120	Y30	0.31455
150	Y1	0.29564
150	Y2	0.211962
150	Y3	0.204507
150	Y4	0.276126
150	Y5	0.298736
150	Y6	0.260586
150	Y7	0.296639
150	Y8	0.312341
150	Y9	0.379547
150	Y10	0.270579
150	Y11	0.29749
150	Y12	0.279171
150	Y13	0.375602
150	Y14	0.314812
150	Y15	0.385232
150	Y16	0.467822
150	Y17	0.225649
150	Y18	0.320267
150	Y19	0.411351
150	Y20	0.322764
150	Y21	0.688032
150	Y22	0.393786
150	Y23	0.528541
150	Y24	0.508003
150	Y25	0.308557
150	Y26	0.31018
150	Y27	0.443438
150	Y28	0.418534
150	Y29	0.37983
150	Y30	0.323802
180	Y1	0.349273
180	Y2	0.267268
180	Y3	0.267606
180	Y4	0.306306
180	Y5	0.343724
180	Y6	0.2618
180	Y7	0.281533
180	Y8	0.382272
180	Y9	0.372895
180	Y10	0.272861
180	Y11	0.342268
180	Y12	0.388445
180	Y13	0.409187
180	Y14	0.326477
180	Y15	0.339811
180	Y16	0.402817
180	Y17	0.259809
180	Y18	0.365457
180	Y19	0.545062
180	Y20	0.342276
180	Y21	0.609189
180	Y22	0.448954
180	Y23	0.55631
180	Y24	0.64579
180	Y25	0.352465
180	Y26	0.335056
180	Y27	0.386052
180	Y28	0.513747
180	Y29	0.436051
180	Y30	0.376367
210	Y1	0.34157
210	Y2	0.291997
210	Y3	0.263099
210	Y4	0.388513
210	Y5	0.411289
210	Y6	0.235089
210	Y7	0.345921
210	Y8	0.450539
210	Y9	0.365621
210	Y10	0.374083
210	Y11	0.321816
210	Y12	0.376663
210	Y13	0.436596
210	Y14	0.381274
210	Y15	0.297304
210	Y16	0.445287
210	Y17	0.275815
210	Y18	0.321808
210	Y19	0.608854
210	Y20	0.322561
210	Y21	0.716393
210	Y22	0.417671
210	Y23	0.682814
210	Y24	0.641962
210	Y25	0.335082
210	Y26	0.449483
210	Y27	0.456068
210	Y28	0.718686
210	Y29	0.580178
210	Y30	0.395711
240	Y1	0.368605
240	Y2	0.334267
240	Y3	0.269577
240	Y4	0.399324
240	Y5	0.425779
240	Y6	0.290181
240	Y7	0.346866
240	Y8	0.449951
240	Y9	0.378508
240	Y10	0.396088
240	Y11	0.421909
240	Y12	0.36545
240	Y13	0.398193
240	Y14	0.386493
240	Y15	0.458829
240	Y16	0.513976
240	Y17	0.351552
240	Y18	0.388223
240	Y19	0.612486
240	Y20	0.275203
240	Y21	0.542825
240	Y22	0.451279
240	Y23	0.66677
240	Y24	0.523312
240	Y25	0.337629
240	Y26	0.449483
240	Y27	0.583745
240	Y28	0.513238
240	Y29	0.526082
240	Y30	0.470984
270	Y1	0.381686
270	Y2	0.354124
270	Y3	0.289437
270	Y4	0.401126
270	Y5	0.438079
270	Y6	0.315526
270	Y7	0.302115
270	Y8	0.46807
270	Y9	0.384951
270	Y10	0.41467
270	Y11	0.420669
270	Y12	0.373432
270	Y13	0.400753
270	Y14	0.379279
270	Y15	0.411708
270	Y16	0.48234
270	Y17	0.439001
270	Y18	0.447621
270	Y19	0.577071
270	Y20	0.450407
270	Y21	0.55899
270	Y22	0.459099
270	Y23	0.584387
270	Y24	0.487822
270	Y25	0.375094
270	Y26	0.415806
270	Y27	0.550522
270	Y28	0.47836
270	Y29	0.441847
270	Y30	0.422204
300	Y1	0.385174
300	Y2	0.283713
300	Y3	0.274085
300	Y4	0.488739
300	Y5	0.370682
300	Y6	0.289877
300	Y7	0.37821
300	Y8	0.473751
300	Y9	0.418832
300	Y10	0.417441
300	Y11	0.464208
300	Y12	0.481186
300	Y13	0.380572
300	Y14	0.464006
300	Y15	0.392519
300	Y16	0.484507
300	Y17	0.332618
300	Y18	0.491441
300	Y19	0.733031
300	Y20	0.343089
300	Y21	0.536585
300	Y22	0.448742
300	Y23	0.63067
300	Y24	0.644746
300	Y25	0.355912
300	Y26	0.457903
300	Y27	0.404723
300	Y28	0.653004
300	Y29	0.521445
300	Y30	0.331791
330	Y1	0.45436
330	Y2	0.321476
330	Y3	0.290704
330	Y4	0.505631
330	Y5	0.394608
330	Y6	0.308545
330	Y7	0.396715
330	Y8	0.50049
330	Y9	0.34047
330	Y10	0.412551
330	Y11	0.423458
330	Y12	0.472254
330	Y13	0.394879
330	Y14	0.473062
330	Y15	0.516881
330	Y16	0.455471
330	Y17	0.376342
330	Y18	0.498117
330	Y19	0.695573
330	Y20	0.520732
330	Y21	0.576574
330	Y22	0.470091
330	Y23	0.658439
330	Y24	0.637439
330	Y25	0.3682
330	Y26	0.443169
330	Y27	0.521142
330	Y28	0.511711
330	Y29	0.441461
330	Y30	0.473717
360	Y1	0.42093
360	Y2	0.347789
360	Y3	0.322113
360	Y4	0.54054
360	Y5	0.441954
360	Y6	0.305357
360	Y7	0.448074
360	Y8	0.484329
360	Y9	0.444398
360	Y10	0.458191
360	Y11	0.461884
360	Y12	0.395097
360	Y13	0.419277
360	Y14	0.51297
360	Y15	0.480447
360	Y16	0.470856
360	Y17	0.418505
360	Y18	0.418521
360	Y19	0.726901
360	Y20	0.384146
360	Y21	0.508792
360	Y22	0.43606
360	Y23	0.563715
360	Y24	0.594642
360	Y25	0.443878
360	Y26	0.515308
360	Y27	0.581823
360	Y28	0.629837
360	Y29	0.446677
360	Y30	0.391716
390	Y1	0.395349
390	Y2	0.32306
390	Y3	0.346901
390	Y4	0.517567
390	Y5	0.419208
390	Y6	0.298983
390	Y7	0.491314
390	Y8	0.48002
390	Y9	0.371856
390	Y10	0.461777
390	Y11	0.477068
390	Y12	0.469023
390	Y13	0.382229
390	Y14	0.476592
390	Y15	0.551615
390	Y16	0.499675
390	Y17	0.431388
390	Y18	0.332763
390	Y19	0.681498
390	Y20	0.416057
390	Y21	0.533182
390	Y22	0.489748
390	Y23	0.681271
390	Y24	0.709464
390	Y25	0.462311
390	Y26	0.452545
390	Y27	0.596925
390	Y28	0.511711
390	Y29	0.440881
390	Y30	0.396341
420	Y1	0.437064
420	Y2	0.329395
420	Y3	0.288873
420	Y4	0.550676
420	Y5	0.378433
420	Y6	0.280619
420	Y7	0.459403
420	Y8	0.433497
420	Y9	0.442943
420	Y10	0.4815
420	Y11	0.530988
420	Y12	0.517864
420	Y13	0.515663
420	Y14	0.536454
420	Y15	0.41948
420	Y16	0.442253
420	Y17	0.372243
420	Y18	0.368196
420	Y19	0.695573
420	Y20	0.387398
420	Y21	0.52439
420	Y22	0.589305
420	Y23	0.549213
420	Y24	0.583507
420	Y25	0.457815
420	Y26	0.495408
420	Y27	0.559033
420	Y28	0.518584
420	Y29	0.4801
420	Y30	0.412111
450	Y1	0.396076
450	Y2	0.346205
450	Y3	0.30662
450	Y4	0.531532
450	Y5	0.370514
450	Y6	0.33389
450	Y7	0.451095
450	Y8	0.464642
450	Y9	0.33465
450	Y10	0.451182
450	Y11	0.509606
450	Y12	0.372482
450	Y13	0.500753
450	Y14	0.570069
450	Y15	0.511052
450	Y16	0.47649
450	Y17	0.511614
450	Y18	0.348511
450	Y19	0.726447
450	Y20	0.298984
450	Y21	0.543392
450	Y22	0.556542
450	Y23	0.539031
450	Y24	0.572025
450	Y25	0.528548
450	Y26	0.434941
450	Y27	0.708127
450	Y28	0.65275
450	Y29	0.507921
450	Y30	0.345038
480	Y1	0.394041
480	Y2	0.339505
480	Y3	0.292817
480	Y4	0.510811
480	Y5	0.379107
480	Y6	0.284262
480	Y7	0.473754
480	Y8	0.480999
480	Y9	0.285803
480	Y10	0.50709
480	Y11	0.550511
480	Y12	0.532877
480	Y13	0.484638
480	Y14	0.431466
480	Y15	0.527326
480	Y16	0.480823
480	Y17	0.494632
480	Y18	0.414242
480	Y19	0.64336
480	Y20	0.299797
480	Y21	0.514748
480	Y22	0.596703
480	Y23	0.607837
480	Y24	0.520877
480	Y25	0.519257
480	Y26	0.429391
480	Y27	0.639209
480	Y28	0.527495
480	Y29	0.504637
480	Y30	0.283642
510	Y1	0.41875
510	Y2	0.363625
510	Y3	0.300845
510	Y4	0.565541
510	Y5	0.477843
510	Y6	0.291091
510	Y7	0.48395
510	Y8	0.48286
510	Y9	0.408439
510	Y10	0.517848
510	Y11	0.577161
510	Y12	0.477955
510	Y13	0.431175
510	Y14	0.447275
510	Y15	0.477532
510	Y16	0.479307
510	Y17	0.427874
510	Y18	0.291339
510	Y19	0.63723
510	Y20	0.285569
510	Y21	0.450369
510	Y22	0.461425
510	Y23	0.552916
510	Y24	0.624217
510	Y25	0.548629
510	Y26	0.419824
510	Y27	0.518122
510	Y28	0.682026
510	Y29	0.387944
510	Y30	0.368587
540	Y1	0.398547
540	Y2	0.381898
540	Y3	0.273239
540	Y4	0.584685
540	Y5	0.500253
540	Y6	0.302474
540	Y7	0.38614
540	Y8	0.49569
540	Y9	0.353357
540	Y10	0.542298
540	Y11	0.547103
540	Y12	0.489168
540	Y13	0.446536
540	Y14	0.496546
540	Y15	0.467088
540	Y16	0.521127
540	Y17	0.399766
540	Y18	0.367169
540	Y19	0.740976
540	Y20	0.307927
540	Y21	0.578843
540	Y22	0.421898
540	Y23	0.695773
540	Y24	0.672234
540	Y25	0.575453
540	Y26	0.415614
540	Y27	0.520593
540	Y28	0.419297
540	Y29	0.37925
540	Y30	0.345038

## Sheet: Fig4C
Tau	strain
7.84025	wt
6.45019	wt
5.57192	wt
9.07607	wt
16.2993	wt
4.58403	wt
2	wt
27.8773	wt
6.14304	wt
7.11134	wt
5.85051	wt
5.0539	wt
4.15785	wt
4.81323	wt
6.14304	wt
14.08	wt
2.43101	wt
7.11134	wt
6.45019	wt
8.23226	wt
2	wt
2	wt
2.43101	wt
2	wt
29.2712	wt
10.0064	wt
2.31525	wt
5.30659	wt
5.30659	wt
4.36575	wt
4.36575	dsmc
4.58403	dsmc
3.7713	dsmc
9.07607	dsmc
3.42068	dsmc
2.95491	dsmc
5.57192	dsmc
3.95986	dsmc
2	dsmc
8.23226	dsmc
9.07607	dsmc
5.0539	dsmc
4.15785	dsmc
5.30659	dsmc
4.58403	dsmc
2.205	dsmc
7.84025	dsmc
3.10265	dsmc
4.81323	dsmc
2	dsmc
2	dsmc
4.36575	dsmc
2.95491	dsmc
2.43101	dsmc
11.5836	dsmc
2.8142	dsmc
4.81323	dsmc
3.10265	dsmc
2.8142	dsmc
2.31525	dsmc

## Sheet: Fig5A
position_genome	strain	coverage
3734311	dparB	12.2166
3734311	dsmc	14.8467
3734311	wt	20.9195
3734341	dparB	12.4445
3734341	dsmc	14.9579
3734341	wt	21.4187
3734371	dparB	12.5299
3734371	dsmc	15.0305
3734371	wt	21.421
3734401	dparB	12.752
3734401	dsmc	14.83
3734401	wt	21.3713
3734431	dparB	12.9359
3734431	dsmc	14.6994
3734431	wt	21.5025
3734461	dparB	12.8501
3734461	dsmc	14.9124
3734461	wt	21.4346
3734491	dparB	11.0769
3734491	dsmc	13.7567
3734491	wt	19.4461
3734521	dparB	9.44031
3734521	dsmc	12.1461
3734521	wt	16.6439
3734551	dparB	8.08924
3734551	dsmc	10.2729
3734551	wt	14.0861
3734581	dparB	6.36136
3734581	dsmc	8.58463
3734581	wt	11.537
3734611	dparB	4.47805
3734611	dsmc	6.9496
3734611	wt	9.07885
3734641	dparB	2.75499
3734641	dsmc	5.19343
3734641	wt	6.53475
3734671	dparB	3.05013
3734671	dsmc	5.76226
3734671	wt	7.24135
3734701	dparB	4.07962
3734701	dsmc	7.16633
3734701	wt	9.31543
3734731	dparB	5.19287
3734731	dsmc	8.64109
3734731	wt	10.9228
3734761	dparB	6.70657
3734761	dsmc	10.3113
3734761	wt	13.4292
3734791	dparB	9.19626
3734791	dsmc	12.6906
3734791	wt	17.0401
3734821	dparB	11.2241
3734821	dsmc	14.8829
3734821	wt	20.2453
3734851	dparB	12.4828
3734851	dsmc	16.0021
3734851	wt	22.1276
3734881	dparB	13.2803
3734881	dsmc	16.5415
3734881	wt	23.2528
3734911	dparB	14.0075
3734911	dsmc	16.8272
3734911	wt	24.2662
3734941	dparB	14.4334
3734941	dsmc	17.2858
3734941	wt	25.0794
3734971	dparB	14.2791
3734971	dsmc	17.0832
3734971	wt	24.7484
3735001	dparB	14.2118
3735001	dsmc	16.7729
3735001	wt	24.5963
3735031	dparB	14.4348
3735031	dsmc	16.8565
3735031	wt	24.6608
3735061	dparB	14.461
3735061	dsmc	16.9787
3735061	wt	25.0527
3735091	dparB	14.2646
3735091	dsmc	17.2529
3735091	wt	24.9
3735121	dparB	14.72
3735121	dsmc	17.4802
3735121	wt	25.1561
3735151	dparB	14.9987
3735151	dsmc	17.4984
3735151	wt	25.4566
3735181	dparB	15.3535
3735181	dsmc	17.5678
3735181	wt	25.5244
3735211	dparB	15.4667
3735211	dsmc	17.8607
3735211	wt	25.7726
3735241	dparB	15.2093
3735241	dsmc	18.1416
3735241	wt	26.0942
3735271	dparB	15.4739
3735271	dsmc	18.5188
3735271	wt	27.0152
3735301	dparB	15.3542
3735301	dsmc	19.2861
3735301	wt	27.8283
3735331	dparB	15.2451
3735331	dsmc	20.0983
3735331	wt	29.245
3735361	dparB	15.3597
3735361	dsmc	20.5642
3735361	wt	29.9686
3735391	dparB	15.0114
3735391	dsmc	20.7945
3735391	wt	30.8231
3735421	dparB	15.536
3735421	dsmc	21.4367
3735421	wt	32.4191
3735451	dparB	15.7429
3735451	dsmc	22.2671
3735451	wt	34.2925
3735481	dparB	15.8689
3735481	dsmc	24.0084
3735481	wt	37.6434
3735511	dparB	15.8726
3735511	dsmc	25.1818
3735511	wt	40.9675
3735541	dparB	16.1485
3735541	dsmc	27.939
3735541	wt	46.3785
3735571	dparB	16.1551
3735571	dsmc	31.144
3735571	wt	53.0516
3735601	dparB	16.4176
3735601	dsmc	35.4835
3735601	wt	61.706
3735631	dparB	16.2851
3735631	dsmc	39.7956
3735631	wt	71.6201
3735661	dparB	16.2076
3735661	dsmc	49.0487
3735661	wt	90.5045
3735691	dparB	15.284
3735691	dsmc	58.4933
3735691	wt	108.502
3735721	dparB	13.9051
3735721	dsmc	65.5227
3735721	wt	122.611
3735751	dparB	12.9123
3735751	dsmc	72.5906
3735751	wt	137.442
3735781	dparB	12.0081
3735781	dsmc	78.3456
3735781	wt	149.694
3735811	dparB	11.4196
3735811	dsmc	84.4963
3735811	wt	159.267
3735841	dparB	10.0274
3735841	dsmc	71.7262
3735841	wt	137.783
3735871	dparB	8.77447
3735871	dsmc	61.4768
3735871	wt	117.036
3735901	dparB	7.32905
3735901	dsmc	48.6785
3735901	wt	93.4208
3735931	dparB	5.47321
3735931	dsmc	32.0511
3735931	wt	62.0346
3735961	dparB	3.49964
3735961	dsmc	18.6072
3735961	wt	35.4781
3735991	dparB	1.91764
3735991	dsmc	9.18117
3735991	wt	16.5259
3736021	dparB	1.00343
3736021	dsmc	3.11209
3736021	wt	4.74401
3736051	dparB	1.7066
3736051	dsmc	3.70135
3736051	wt	5.09255
3736081	dparB	2.67641
3736081	dsmc	5.41121
3736081	wt	7.39737
3736111	dparB	3.84562
3736111	dsmc	7.2513
3736111	wt	10.1039
3736141	dparB	5.22962
3736141	dsmc	9.12358
3736141	wt	12.666
3736171	dparB	6.69977
3736171	dsmc	10.5288
3736171	wt	14.6756
3736201	dparB	8.14452
3736201	dsmc	12.0109
3736201	wt	16.7449
3736231	dparB	9.67677
3736231	dsmc	13.0585
3736231	wt	18.8116
3736261	dparB	11.2444
3736261	dsmc	14.0951
3736261	wt	20.6241
3736291	dparB	12.662
3736291	dsmc	15.1656
3736291	wt	22.6969
3736321	dparB	13.3322
3736321	dsmc	16.0973
3736321	wt	23.9614
3736351	dparB	13.7104
3736351	dsmc	17.1313
3736351	wt	25.6188
3736381	dparB	14.255
3736381	dsmc	17.9773
3736381	wt	26.9652
3736411	dparB	14.4849
3736411	dsmc	18.1724
3736411	wt	27.2154
3736441	dparB	14.6888
3736441	dsmc	18.4086
3736441	wt	27.1143
3736471	dparB	14.2252
3736471	dsmc	17.5943
3736471	wt	26.4157
3736501	dparB	14.0042
3736501	dsmc	17.3536
3736501	wt	25.9669
3736531	dparB	14.1027
3736531	dsmc	17.0397
3736531	wt	25.2471
3736561	dparB	13.6377
3736561	dsmc	16.4584
3736561	wt	24.3501
3736591	dparB	13.3092
3736591	dsmc	15.9088
3736591	wt	23.7784
3736621	dparB	12.9613
3736621	dsmc	15.5207
3736621	wt	23.0417
3736651	dparB	12.9328
3736651	dsmc	15.404
3736651	wt	22.432
3736681	dparB	12.7763
3736681	dsmc	15.2968
3736681	wt	22.084
3736711	dparB	12.2746
3736711	dsmc	14.6844
3736711	wt	21.1925
3736741	dparB	12.1185
3736741	dsmc	14.5598
3736741	wt	21.0183
3736771	dparB	11.6278
3736771	dsmc	14.5558
3736771	wt	20.8947
3736801	dparB	11.2894
3736801	dsmc	14.6125
3736801	wt	20.978
3736831	dparB	11.1431
3736831	dsmc	14.5742
3736831	wt	21.1643
3736861	dparB	11.1816
3736861	dsmc	14.5558
3736861	wt	21.1451
3736891	dparB	11.0964
3736891	dsmc	14.637
3736891	wt	21.5969
3736921	dparB	10.8573
3736921	dsmc	14.4861
3736921	wt	21.1359
3736951	dparB	10.4235
3736951	dsmc	13.7297
3736951	wt	20.095
3736981	dparB	9.73407
3736981	dsmc	13.1941
3736981	wt	18.7448
3737011	dparB	8.80306
3737011	dsmc	12.3826
3737011	wt	17.2628
3737041	dparB	7.98703
3737041	dsmc	11.4458
3737041	wt	15.5979
3737071	dparB	7.59446
3737071	dsmc	10.7869
3737071	wt	14.6133
3737101	dparB	7.37205
3737101	dsmc	10.7361
3737101	wt	14.4786
3737131	dparB	7.06216
3737131	dsmc	10.5306
3737131	wt	14.3931
3737161	dparB	6.33018
3737161	dsmc	9.91626
3737161	wt	13.4491
3737191	dparB	5.28658
3737191	dsmc	8.51213
3737191	wt	11.4789
3737221	dparB	4.10297
3737221	dsmc	6.92709
3737221	wt	9.23272
3737251	dparB	2.82466
3737251	dsmc	4.73636
3737251	wt	6.36178
3737281	dparB	1.34524
3737281	dsmc	2.39379
3737281	wt	3.15226
3737311	dparB	0.330134
3737311	dsmc	0.813191
3737311	wt	1.01168
3737341	dparB	0.00514695
3737341	dsmc	0.147617
3737341	wt	0.106457
3737371	dparB	0.00514695
3737371	dsmc	0.173688
3737371	wt	0.150739
3737401	dparB	0.0209323
3737401	dsmc	0.222595
3737401	wt	0.163993
3737431	dparB	0.0312262
3737431	dsmc	0.220677
3737431	wt	0.190704
3737461	dparB	0.0260792
3737461	dsmc	0.279973
3737461	wt	0.258644
3737491	dparB	0.0367176
3737491	dsmc	0.304642
3737491	wt	0.334642
3737521	dparB	0.0322596
3737521	dsmc	0.282298
3737521	wt	0.341127
3737551	dparB	0.165756
3737551	dsmc	0.647229
3737551	wt	0.778547
3737581	dparB	0.605719
3737581	dsmc	1.57076
3737581	wt	2.03302
3737611	dparB	1.09681
3737611	dsmc	2.45794
3737611	wt	3.29049
3737641	dparB	1.41596
3737641	dsmc	3.29715
3737641	wt	4.30106
3737671	dparB	1.66064
3737671	dsmc	3.93381
3737671	wt	4.93672
3737701	dparB	1.66441
3737701	dsmc	3.92753
3737701	wt	4.96256
3737731	dparB	1.50791
3737731	dsmc	3.60155
3737731	wt	4.46867
3737761	dparB	1.11326
3737761	dsmc	2.82325
3737761	wt	3.42515
3737791	dparB	0.597127
3737791	dsmc	1.9062
3737791	wt	2.2423
3737821	dparB	0.529872
3737821	dsmc	1.6032
3737821	wt	2.06222
3737851	dparB	1.16817
3737851	dsmc	2.46771
3737851	wt	2.88194
3737881	dparB	2.0635
3737881	dsmc	3.9632
3737881	wt	4.6796
3737911	dparB	2.7694
3737911	dsmc	5.41713
3737911	wt	6.31132
3737941	dparB	3.3027
3737941	dsmc	6.47987
3737941	wt	7.80028
3737971	dparB	3.40152
3737971	dsmc	6.69681
3737971	wt	8.21313
3738001	dparB	3.07481
3738001	dsmc	6.00142
3738001	wt	7.63943
3738031	dparB	2.30474
3738031	dsmc	4.74865
3738031	wt	6.09528
3738061	dparB	1.37989
3738061	dsmc	3.32159
3738061	wt	4.35062
3738091	dparB	1.11119
3738091	dsmc	2.75764
3738091	wt	3.61373
3738121	dparB	0.798567
3738121	dsmc	2.53428
3738121	wt	3.07325
3738151	dparB	0.841121
3738151	dsmc	2.56511
3738151	wt	3.0744
3738181	dparB	0.835629
3738181	dsmc	2.69461
3738181	wt	3.1328
3738211	dparB	0.80337
3738211	dsmc	2.45333
3738211	wt	2.8432
3738241	dparB	0.606043
3738241	dsmc	1.85206
3738241	wt	2.2343
3738271	dparB	0.253943
3738271	dsmc	1.04676
3738271	wt	1.20965
3738301	dparB	0.0374066
3738301	dsmc	0.475719
3738301	wt	0.486974
3738331	dparB	0.0425535
3738331	dsmc	0.397306
3738331	wt	0.413264
3738361	dparB	0.0322596
3738361	dsmc	0.294726
3738361	wt	0.323614
3738391	dparB	0.0154408
3738391	dsmc	0.140999
3738391	wt	0.147281
3738421	dparB	0.00514695
3738421	dsmc	0.0722667
3738421	wt	0.0724425
3738451	dparB	0.00514695
3738451	dsmc	0.0918552
3738451	wt	0.114364
3738481	dparB	0.0109829
3738481	dsmc	0.160838
3738481	wt	0.183144
3738511	dparB	0.0109829
3738511	dsmc	0.192954
3738511	wt	0.224354
3738541	dparB	0.037751
3738541	dsmc	0.307546
3738541	wt	0.378411
3738571	dparB	0.700066
3738571	dsmc	1.53798
3738571	wt	1.91712
3738601	dparB	1.71551
3738601	dsmc	3.43381
3738601	wt	4.25247
3738631	dparB	3.13109
3738631	dsmc	5.39467
3738631	wt	6.74008
3738661	dparB	4.38708
3738661	dsmc	7.29427
3738661	wt	9.29631
3738691	dparB	5.51305
3738691	dsmc	8.90461
3738691	wt	11.5467
3738721	dparB	6.81776
3738721	dsmc	10.3935
3738721	wt	13.6699
3738751	dparB	7.09162
3738751	dsmc	10.6498
3738751	wt	13.9163
3738781	dparB	6.41214
3738781	dsmc	9.82973
3738781	wt	12.7003
3738811	dparB	5.35518
3738811	dsmc	8.52463
3738811	wt	10.9799
3738841	dparB	4.20179
3738841	dsmc	7.21374
3738841	wt	9.01492
3738871	dparB	3.24193
3738871	dsmc	5.60738
3738871	wt	6.99735
3738901	dparB	1.9681
3738901	dsmc	3.99204
3738901	wt	4.89805
3738931	dparB	1.03569
3738931	dsmc	2.79809
3738931	wt	3.3255
3738961	dparB	0.765963
3738961	dsmc	2.33352
3738961	wt	2.79171
3738991	dparB	0.993483
3738991	dsmc	2.79739
3738991	wt	3.30432
3739021	dparB	1.82429
3739021	dsmc	3.4881
3739021	wt	4.27946
3739051	dparB	2.38881
3739051	dsmc	4.55538
3739051	wt	5.41468
3739081	dparB	3.3751
3739081	dsmc	5.57979
3739081	wt	6.8646
3739111	dparB	3.82672
3739111	dsmc	6.38831
3739111	wt	7.9929
3739141	dparB	4.09028
3739141	dsmc	6.60541
3739141	wt	8.40538
3739171	dparB	3.73099
3739171	dsmc	5.8508
3739171	wt	7.57417
3739201	dparB	2.88543
3739201	dsmc	4.82018
3739201	wt	6.33741
3739231	dparB	2.20216
3739231	dsmc	3.90831
3739231	wt	5.14584
3739261	dparB	1.31334
3739261	dsmc	2.80069
3739261	wt	3.61741
3739291	dparB	0.693906
3739291	dsmc	1.97897
3739291	wt	2.40352
3739321	dparB	0.421422
3739321	dsmc	1.63819
3739321	wt	1.8908
3739351	dparB	0.345575
3739351	dsmc	1.54498
3739351	wt	1.90601
3739381	dparB	0.414552
3739381	dsmc	1.69707
3739381	wt	2.05407
3739411	dparB	0.450581
3739411	dsmc	1.76135
3739411	wt	2.1558
3739441	dparB	0.477005
3739441	dsmc	1.68997
3739441	wt	2.09652
3739471	dparB	0.590602
3739471	dsmc	2.00839
3739471	wt	2.42103
3739501	dparB	1.12836
3739501	dsmc	2.93444
3739501	wt	3.75525
3739531	dparB	1.76974
3739531	dsmc	3.87143
3739531	wt	4.96454
3739561	dparB	2.52541
3739561	dsmc	5.00159
3739561	wt	6.45983
3739591	dparB	2.78312
3739591	dsmc	5.80479
3739591	wt	7.28091
3739621	dparB	2.79856
3739621	dsmc	5.89177
3739621	wt	7.56775
3739651	dparB	2.68154
3739651	dsmc	5.60532
3739651	wt	7.23676
3739681	dparB	2.74365
3739681	dsmc	5.38161
3739681	wt	6.83634
3739711	dparB	2.86513
3739711	dsmc	5.43193
3739711	wt	7.01558
3739741	dparB	3.21206
3739741	dsmc	5.98397
3739741	wt	7.58579
3739771	dparB	3.94027
3739771	dsmc	6.87641
3739771	wt	8.87019
3739801	dparB	4.28654
3739801	dsmc	7.34235
3739801	wt	9.34933
3739831	dparB	4.14171
3739831	dsmc	6.88289
3739831	wt	8.78812
3739861	dparB	3.34454
3739861	dsmc	5.84311
3739861	wt	7.32455
3739891	dparB	2.64928
3739891	dsmc	4.82976
3739891	wt	5.76936
3739921	dparB	2.57175
3739921	dsmc	4.62766
3739921	wt	5.35785
3739951	dparB	2.82673
3739951	dsmc	4.77249
3739951	wt	5.53303
3739981	dparB	4.28485
3739981	dsmc	6.33578
3739981	wt	7.16565
3740011	dparB	5.7708
3740011	dsmc	8.10551
3740011	wt	9.07344
3740041	dparB	7.0299
3740041	dsmc	9.50871
3740041	wt	10.8455
3740071	dparB	8.2262
3740071	dsmc	10.516
3740071	wt	12.0023
3740101	dparB	8.34424
3740101	dsmc	10.4441
3740101	wt	11.9039
3740131	dparB	8.24024
3740131	dsmc	9.88574
3740131	wt	11.2449
3740161	dparB	7.03505
3740161	dsmc	8.49094
3740161	wt	9.60807
3740191	dparB	6.06764
3740191	dsmc	7.26099
3740191	wt	8.15654
3740221	dparB	5.65895
3740221	dsmc	6.75288
3740221	wt	7.21684
3740251	dparB	5.277
3740251	dsmc	6.4822
3740251	wt	6.71688
3740281	dparB	5.32504
3740281	dsmc	6.77864
3740281	wt	6.71446
3740311	dparB	5.82264
3740311	dsmc	7.46366
3740311	wt	7.3952
3740341	dparB	6.58548
3740341	dsmc	8.18521
3740341	wt	8.20106
3740371	dparB	7.07174
3740371	dsmc	8.3898
3740371	wt	8.66229
3740401	dparB	6.87201
3740401	dsmc	8.29837
3740401	wt	8.71523
3740431	dparB	6.2011
3740431	dsmc	7.84445
3740431	wt	8.0843
3740461	dparB	5.54565
3740461	dsmc	7.35856
3740461	wt	7.43323
3740491	dparB	5.04909
3740491	dsmc	7.09716
3740491	wt	7.04047
3740521	dparB	4.78897
3740521	dsmc	7.24984
3740521	wt	7.34837
3740551	dparB	5.14792
3740551	dsmc	7.60413
3740551	wt	7.85102
3740581	dparB	6.255
3740581	dsmc	8.45664
3740581	wt	8.91052
3740611	dparB	7.45061
3740611	dsmc	9.52653
3740611	wt	10.1109
3740641	dparB	8.49352
3740641	dsmc	10.1727
3740641	wt	11.0545
3740671	dparB	9.21075
3740671	dsmc	10.4945
3740671	wt	11.3082
3740701	dparB	9.59065
3740701	dsmc	10.3966
3740701	wt	10.9758
3740731	dparB	9.08754
3740731	dsmc	10.0148
3740731	wt	10.4987
3740761	dparB	7.44751
3740761	dsmc	8.50967
3740761	wt	8.59105
3740791	dparB	5.826
3740791	dsmc	6.82209
3740791	wt	6.69554
3740821	dparB	4.13039
3740821	dsmc	4.98296
3740821	wt	4.58875
3740851	dparB	2.42723
3740851	dsmc	2.93455
3740851	wt	2.72479
3740881	dparB	0.891192
3740881	dsmc	1.39595
3740881	wt	1.30301
3740911	dparB	0.0947119
3740911	dsmc	0.313199
3740911	wt	0.232295
3740941	dparB	0.0315706
3740941	dsmc	0.238321
3740941	wt	0.173254
3740971	dparB	0.0212768
3740971	dsmc	0.196282
3740971	wt	0.139131
3741001	dparB	0.042898
3741001	dsmc	0.252008
3741001	wt	0.181608
3741031	dparB	1.0271
3741031	dsmc	1.07495
3741031	wt	1.13048
3741061	dparB	2.13625
3741061	dsmc	2.4708
3741061	wt	2.56256
3741091	dparB	3.64998
3741091	dsmc	4.11078
3741091	wt	4.25967
3741121	dparB	5.28758
3741121	dsmc	6.10727
3741121	wt	6.25536
3741151	dparB	7.00617
3741151	dsmc	7.75491
3741151	wt	8.11866
3741181	dparB	8.43342
3741181	dsmc	9.08439
3741181	wt	9.55702
3741211	dparB	8.7783
3741211	dsmc	9.31141
3741211	wt	9.91592
3741241	dparB	8.95778
3741241	dsmc	9.42178
3741241	wt	9.8597
3741271	dparB	8.08853
3741271	dsmc	8.78312
3741271	wt	9.10988
3741301	dparB	6.83563
3741301	dsmc	7.63848
3741301	wt	7.78508
3741331	dparB	5.32707
3741331	dsmc	6.34994
3741331	wt	6.14217
3741361	dparB	3.92832
3741361	dsmc	4.93731
3741361	wt	4.68917
3741391	dparB	3.06628
3741391	dsmc	4.06007
3741391	wt	3.70706
3741421	dparB	2.18845
3741421	dsmc	3.6668
3741421	wt	3.0455
3741451	dparB	1.91013
3741451	dsmc	3.49095
3741451	wt	3.01041
3741481	dparB	1.77286
3741481	dsmc	3.41323
3741481	wt	3.09085
3741511	dparB	1.80271
3741511	dsmc	3.38496
3741511	wt	3.25633
3741541	dparB	2.04808
3741541	dsmc	3.55205
3741541	wt	3.40771
3741571	dparB	2.13833
3741571	dsmc	3.64708
3741571	wt	3.4855
3741601	dparB	2.33428
3741601	dsmc	3.91886
3741601	wt	3.67044
3741631	dparB	2.69943
3741631	dsmc	4.54076
3741631	wt	4.17364
3741661	dparB	3.36448
3741661	dsmc	5.22252
3741661	wt	4.87525
3741691	dparB	4.18295
3741691	dsmc	5.94018
3741691	wt	5.68803
3741721	dparB	4.84184
3741721	dsmc	6.57711
3741721	wt	6.26714
3741751	dparB	5.99936
3741751	dsmc	7.20055
3741751	wt	6.90668
3741781	dparB	7.22068
3741781	dsmc	7.86316
3741781	wt	7.6755
3741811	dparB	8.26426
3741811	dsmc	8.42968
3741811	wt	8.18917
3741841	dparB	8.90426
3741841	dsmc	8.83411
3741841	wt	8.81901
3741871	dparB	9.27486
3741871	dsmc	9.18493
3741871	wt	9.28411
3741901	dparB	9.79237
3741901	dsmc	9.42357
3741901	wt	9.8725
3741931	dparB	9.76011
3741931	dsmc	9.8244
3741931	wt	10.264
3741961	dparB	9.40151
3741961	dsmc	9.80717
3741961	wt	10.0999
3741991	dparB	8.98764
3741991	dsmc	9.9424
3741991	wt	9.75373
3742021	dparB	8.50689
3742021	dsmc	9.60835
3742021	wt	9.06393
3742051	dparB	7.49558
3742051	dsmc	8.75229
3742051	wt	8.03529
3742081	dparB	6.14931
3742081	dsmc	7.64443
3742081	wt	6.84417
3742111	dparB	5.23578
3742111	dsmc	6.64127
3742111	wt	5.87308
3742141	dparB	4.28487
3742141	dsmc	5.79904
3742141	wt	5.05378
3742171	dparB	3.3535
3742171	dsmc	4.91288
3742171	wt	4.46938
3742201	dparB	2.62152
3742201	dsmc	4.55768
3742201	wt	3.94126
3742231	dparB	2.62186
3742231	dsmc	4.53254
3742231	wt	3.95539
3742261	dparB	2.766
3742261	dsmc	4.26055
3742261	wt	3.86568
3742291	dparB	2.33977
3742291	dsmc	3.75062
3742291	wt	3.41566
3742321	dparB	2.10952
3742321	dsmc	3.3886
3742321	wt	3.12778
3742351	dparB	1.81162
3742351	dsmc	3.0946
3742351	wt	2.8525
3742381	dparB	1.46775
3742381	dsmc	2.45647
3742381	wt	2.4043
3742411	dparB	0.941669
3742411	dsmc	1.78545
3742411	wt	1.74999
3742441	dparB	1.0453
3742441	dsmc	1.74499
3742441	wt	1.79166
3742471	dparB	2.39467
3742471	dsmc	2.72234
3742471	wt	2.81899
3742501	dparB	4.28621
3742501	dsmc	4.4308
3742501	wt	4.53622
3742531	dparB	6.44064
3742531	dsmc	6.38375
3742531	wt	6.61211
3742561	dparB	8.79859
3742561	dsmc	8.46383
3742561	wt	8.94662
3742591	dparB	10.7523
3742591	dsmc	10.0322
3742591	wt	11.0018
3742621	dparB	12.4458
3742621	dsmc	11.1865
3742621	wt	12.4056
3742651	dparB	13.2872
3742651	dsmc	11.7312
3742651	wt	13.1394
3742681	dparB	13.686
3742681	dsmc	11.9233
3742681	wt	13.3953
3742711	dparB	14.0663
3742711	dsmc	12.4289
3742711	wt	13.6352
3742741	dparB	14.1943
3742741	dsmc	12.4917
3742741	wt	13.7828
3742771	dparB	14.2468
3742771	dsmc	12.5233
3742771	wt	13.3712
3742801	dparB	14.5049
3742801	dsmc	12.2733
3742801	wt	13.2098
3742831	dparB	14.8666
3742831	dsmc	12.4912
3742831	wt	13.4142
3742861	dparB	15.3916
3742861	dsmc	12.8072
3742861	wt	14.0548
3742891	dparB	15.6143
3742891	dsmc	12.8326
3742891	wt	14.4184
3742921	dparB	15.568
3742921	dsmc	12.5996
3742921	wt	13.9018
3742951	dparB	15.3062
3742951	dsmc	12.4076
3742951	wt	13.8804
3742981	dparB	14.8861
3742981	dsmc	12.5285
3742981	wt	14.0491
3743011	dparB	14.2231
3743011	dsmc	12.2833
3743011	wt	13.5115
3743041	dparB	13.4733
3743041	dsmc	11.7572
3743041	wt	12.5961
3743071	dparB	12.1078
3743071	dsmc	10.7736
3743071	wt	11.2623
3743101	dparB	11.1051
3743101	dsmc	9.97849
3743101	wt	10.6269
3743131	dparB	10.6751
3743131	dsmc	9.5347
3743131	wt	10.0437
3743161	dparB	9.72795
3743161	dsmc	8.83151
3743161	wt	9.03607
3743191	dparB	8.78047
3743191	dsmc	8.32856
3743191	wt	8.22856
3743221	dparB	7.61951
3743221	dsmc	7.76558
3743221	wt	7.56883
3743251	dparB	6.555
3743251	dsmc	7.02742
3743251	wt	6.64071
3743281	dparB	5.17475
3743281	dsmc	5.78212
3743281	wt	5.42667
3743311	dparB	3.77735
3743311	dsmc	4.7608
3743311	wt	4.20832
3743341	dparB	2.83808
3743341	dsmc	3.9557
3743341	wt	3.40734
3743371	dparB	2.32982
3743371	dsmc	3.59385
3743371	wt	3.12178
3743401	dparB	2.95611
3743401	dsmc	4.1469
3743401	wt	3.72261
3743431	dparB	4.14279
3743431	dsmc	4.96518
3743431	wt	4.90865
3743461	dparB	5.81301
3743461	dsmc	6.40471
3743461	wt	6.62943
3743491	dparB	7.61019
3743491	dsmc	8.0641
3743491	wt	8.58416
3743521	dparB	9.50449
3743521	dsmc	9.58265
3743521	wt	10.3358
3743551	dparB	10.8247
3743551	dsmc	10.3083
3743551	wt	11.1896
3743581	dparB	11.2275
3743581	dsmc	10.5368
3743581	wt	11.3396
3743611	dparB	11.1235
3743611	dsmc	10.7418
3743611	wt	11.2109
3743641	dparB	10.7303
3743641	dsmc	10.4764
3743641	wt	10.4618
3743671	dparB	9.98423
3743671	dsmc	9.85619
3743671	wt	9.65321
3743701	dparB	8.66027
3743701	dsmc	9.13317
3743701	wt	8.5443
3743731	dparB	7.59163
3743731	dsmc	8.24163
3743731	wt	7.67839
3743761	dparB	6.8885
3743761	dsmc	7.73563
3743761	wt	6.95238
3743791	dparB	6.34939
3743791	dsmc	7.23627
3743791	wt	6.57648
3743821	dparB	5.7461
3743821	dsmc	7.02388
3743821	wt	6.4705
3743851	dparB	5.54772
3743851	dsmc	6.71826
3743851	wt	6.40322
3743881	dparB	4.92865
3743881	dsmc	6.2537
3743881	wt	5.95032
3743911	dparB	4.11257
3743911	dsmc	5.44754
3743911	wt	5.15074
3743941	dparB	3.03088
3743941	dsmc	4.33411
3743941	wt	4.06636
3743971	dparB	2.54462
3743971	dsmc	3.67039
3743971	wt	3.49116
3744001	dparB	2.75157
3744001	dsmc	3.78561
3744001	wt	3.47377
3744031	dparB	3.2152
3744031	dsmc	4.3298
3744031	wt	4.13096
3744061	dparB	4.61327
3744061	dsmc	5.44906
3744061	wt	5.58673
3744091	dparB	5.84971
3744091	dsmc	6.64492
3744091	wt	6.87614
3744121	dparB	7.0127
3744121	dsmc	7.57738
3744121	wt	8.12104
3744151	dparB	7.25464
3744151	dsmc	8.0035
3744151	wt	8.40308
3744181	dparB	6.54013
3744181	dsmc	7.54043
3744181	wt	7.99701
3744211	dparB	5.60499
3744211	dsmc	6.90654
3744211	wt	7.02247
3744241	dparB	4.64137
3744241	dsmc	6.03162
3744241	wt	5.95403
3744271	dparB	3.75496
3744271	dsmc	5.33901
3744271	wt	5.14145
3744301	dparB	2.98217
3744301	dsmc	4.80412
3744301	wt	4.43678
3744331	dparB	3.25982
3744331	dsmc	4.72808
3744331	wt	4.32331
3744361	dparB	3.95989
3744361	dsmc	5.3439
3744361	wt	4.75441
3744391	dparB	5.43897
3744391	dsmc	5.94479
3744391	wt	5.50596
3744421	dparB	7.04808
3744421	dsmc	7.10579
3744421	wt	6.77626
3744451	dparB	8.57419
3744451	dsmc	8.24127
3744451	wt	8.10894
3744481	dparB	10.02
3744481	dsmc	8.93697
3744481	wt	9.01334
3744511	dparB	10.4819
3744511	dsmc	9.25919
3744511	wt	9.49579
3744541	dparB	10.8724
3744541	dsmc	9.59354
3744541	wt	9.96992
3744571	dparB	10.7811
3744571	dsmc	9.45169
3744571	wt	10.1281
3744601	dparB	10.6559
3744601	dsmc	9.08959
3744601	wt	9.90139
3744631	dparB	10.2842
3744631	dsmc	8.86313
3744631	wt	9.42932
3744661	dparB	9.87478
3744661	dsmc	8.56527
3744661	wt	9.25719
3744691	dparB	9.80479
3744691	dsmc	8.66615
3744691	wt	9.14067
3744721	dparB	9.7681
3744721	dsmc	8.59547
3744721	wt	8.93866
3744751	dparB	8.94515
3744751	dsmc	8.21106
3744751	wt	8.45346
3744781	dparB	7.65448
3744781	dsmc	7.7315
3744781	wt	7.54256
3744811	dparB	6.41974
3744811	dsmc	6.97472
3744811	wt	6.60408
3744841	dparB	5.75674
3744841	dsmc	6.31683
3744841	wt	5.93545
3744871	dparB	4.85248
3744871	dsmc	5.50973
3744871	wt	5.23092
3744901	dparB	4.89538
3744901	dsmc	5.55294
3744901	wt	5.39484
3744931	dparB	6.01925
3744931	dsmc	6.55938
3744931	wt	6.2842
3744961	dparB	7.43039
3744961	dsmc	7.71872
3744961	wt	7.69393
3744991	dparB	8.8858
3744991	dsmc	8.70891
3744991	wt	8.90606
3745021	dparB	10.1737
3745021	dsmc	9.6513
3745021	wt	9.87135
3745051	dparB	11.3384
3745051	dsmc	10.6747
3745051	wt	10.7924
3745081	dparB	11.5436
3745081	dsmc	10.6065
3745081	wt	10.6017
3745111	dparB	11.1953
3745111	dsmc	10.2155
3745111	wt	10.4388
3745141	dparB	11.2475
3745141	dsmc	9.98596
3745141	wt	9.94911
3745171	dparB	10.9856
3745171	dsmc	9.95982
3745171	wt	9.55955
3745201	dparB	10.5676
3745201	dsmc	9.64204
3745201	wt	9.21738
3745231	dparB	10.3497
3745231	dsmc	9.25792
3745231	wt	9.05372
3745261	dparB	10.383
3745261	dsmc	9.50482
3745261	wt	9.11572
3745291	dparB	10.4828
3745291	dsmc	10.0666
3745291	wt	9.48605
3745321	dparB	10.175
3745321	dsmc	10.1044
3745321	wt	9.71141
3745351	dparB	9.44884
3745351	dsmc	9.48915
3745351	wt	9.48885
3745381	dparB	8.16403
3745381	dsmc	8.12325
3745381	wt	8.19061
3745411	dparB	6.52678
3745411	dsmc	6.64764
3745411	wt	6.50103
3745441	dparB	4.80648
3745441	dsmc	4.76745
3745441	wt	4.87736
3745471	dparB	2.97668
3745471	dsmc	3.05318
3745471	wt	3.01578
3745501	dparB	1.25979
3745501	dsmc	1.40991
3745501	wt	1.38952
3745531	dparB	0.491777
3745531	dsmc	0.782199
3745531	wt	0.628505
3745561	dparB	0.796521
3745561	dsmc	1.17377
3745561	wt	1.14381
3745591	dparB	1.54052
3745591	dsmc	1.87243
3745591	wt	1.93196
3745621	dparB	2.01614
3745621	dsmc	2.43424
3745621	wt	2.48447
3745651	dparB	2.70833
3745651	dsmc	3.03644
3745651	wt	3.17366
3745681	dparB	4.16234
3745681	dsmc	4.22523
3745681	wt	4.0424
3745711	dparB	5.95198
3745711	dsmc	5.74575
3745711	wt	5.66945
3745741	dparB	7.2495
3745741	dsmc	6.78078
3745741	wt	6.93512
3745771	dparB	8.63214
3745771	dsmc	8.08605
3745771	wt	8.3524
3745801	dparB	10.5265
3745801	dsmc	9.52962
3745801	wt	9.84582
3745831	dparB	11.7365
3745831	dsmc	10.3572
3745831	wt	10.8351
3745861	dparB	12.0255
3745861	dsmc	10.6777
3745861	wt	11.3935
3745891	dparB	12.197
3745891	dsmc	10.4126
3745891	wt	11.2417
3745921	dparB	11.7478
3745921	dsmc	10.2774
3745921	wt	10.7234
3745951	dparB	11.2581
3745951	dsmc	9.81269
3745951	wt	10.4875
3745981	dparB	9.90188
3745981	dsmc	8.93895
3745981	wt	9.61507
3746011	dparB	8.06111
3746011	dsmc	7.69563
3746011	wt	8.28894
3746041	dparB	6.24811
3746041	dsmc	6.18087
3746041	wt	6.5397
3746071	dparB	4.20901
3746071	dsmc	4.45459
3746071	wt	4.71942
3746101	dparB	2.50583
3746101	dsmc	2.91776
3746101	wt	3.12942
3746131	dparB	1.1105
3746131	dsmc	1.79046
3746131	wt	1.72427
3746161	dparB	0.197671
3746161	dsmc	1.02085
3746161	wt	0.809052
3746191	dparB	0.558687
3746191	dsmc	1.51581
3746191	wt	1.1738
3746221	dparB	1.47565
3746221	dsmc	2.49637
3746221	wt	2.10525
3746251	dparB	2.60677
3746251	dsmc	3.5212
3746251	wt	3.13778
3746281	dparB	3.30616
3746281	dsmc	4.22127
3746281	wt	3.78844
3746311	dparB	3.53575
3746311	dsmc	4.11968
3746311	wt	3.87345
3746341	dparB	3.59616
3746341	dsmc	3.81489
3746341	wt	3.6963
3746371	dparB	3.83843
3746371	dsmc	3.91343
3746371	wt	3.88764
3746401	dparB	4.21146
3746401	dsmc	3.9633
3746401	wt	4.05828
3746431	dparB	4.56009
3746431	dsmc	4.54155
3746431	wt	4.58919
3746461	dparB	5.33084
3746461	dsmc	5.28139
3746461	wt	5.32868
3746491	dparB	6.27113
3746491	dsmc	6.66795
3746491	wt	6.51968
3746521	dparB	6.54911
3746521	dsmc	7.12917
3746521	wt	6.80288
3746551	dparB	6.22929
3746551	dsmc	6.74735
3746551	wt	6.49931
3746581	dparB	5.26839
3746581	dsmc	6.04996
3746581	wt	5.86504
3746611	dparB	4.95748
3746611	dsmc	5.88388
3746611	wt	5.48718
3746641	dparB	4.90909
3746641	dsmc	6.06866
3746641	wt	5.67108
3746671	dparB	5.40567
3746671	dsmc	6.70294
3746671	wt	6.35342
3746701	dparB	6.38163
3746701	dsmc	7.60138
3746701	wt	7.30016
3746731	dparB	7.59335
3746731	dsmc	8.20694
3746731	wt	8.19091
3746761	dparB	8.45232
3746761	dsmc	8.65537
3746761	wt	8.56356
3746791	dparB	8.36894
3746791	dsmc	8.15547
3746791	wt	8.24299
3746821	dparB	8.19358
3746821	dsmc	7.86407
3746821	wt	7.78189
3746851	dparB	7.5817
3746851	dsmc	7.1711
3746851	wt	7.10756
3746881	dparB	6.59235
3746881	dsmc	6.54084
3746881	wt	6.38713
3746911	dparB	5.75058
3746911	dsmc	6.05654
3746911	wt	5.6388
3746941	dparB	5.67508
3746941	dsmc	5.9976
3746941	wt	5.56926
3746971	dparB	6.04983
3746971	dsmc	6.22737
3746971	wt	5.95718
3747001	dparB	6.42732
3747001	dsmc	6.81169
3747001	wt	6.38551
3747031	dparB	7.80308
3747031	dsmc	7.72884
3747031	wt	7.57497
3747061	dparB	9.12771
3747061	dsmc	8.68166
3747061	wt	8.63929
3747091	dparB	10.3614
3747091	dsmc	9.5654
3747091	wt	9.89892
3747121	dparB	11.2141
3747121	dsmc	10.232
3747121	wt	10.423
3747151	dparB	11.6236
3747151	dsmc	10.6813
3747151	wt	10.727
3747181	dparB	11.9856
3747181	dsmc	10.8482
3747181	wt	10.9342
3747211	dparB	11.9358
3747211	dsmc	10.8665
3747211	wt	10.8698
3747241	dparB	11.861
3747241	dsmc	10.6638
3747241	wt	10.5584
3747271	dparB	11.78
3747271	dsmc	10.121
3747271	wt	10.1532
3747301	dparB	11.7577
3747301	dsmc	10.1139
3747301	wt	10.1422
3747331	dparB	11.9451
3747331	dsmc	10.2548
3747331	wt	10.582
3747361	dparB	11.8757
3747361	dsmc	10.2355
3747361	wt	10.7091
3747391	dparB	11.7597
3747391	dsmc	10.3768
3747391	wt	10.8209
3747421	dparB	12.2381
3747421	dsmc	10.7869
3747421	wt	11.247
3747451	dparB	12.2227
3747451	dsmc	11.4131
3747451	wt	11.6655
3747481	dparB	12.2598
3747481	dsmc	11.3762
3747481	wt	11.5296
3747511	dparB	11.8892
3747511	dsmc	11.147
3747511	wt	11.1795
3747541	dparB	12.219
3747541	dsmc	11.1247
3747541	wt	11.2449
3747571	dparB	12.3
3747571	dsmc	11.0693
3747571	wt	10.9207
3747601	dparB	11.9952
3747601	dsmc	10.6294
3747601	wt	10.541
3747631	dparB	12.093
3747631	dsmc	10.325
3747631	wt	10.1712
3747661	dparB	12.3542
3747661	dsmc	10.6147
3747661	wt	10.3583
3747691	dparB	12.6116
3747691	dsmc	10.8976
3747691	wt	10.4643
3747721	dparB	12.4361
3747721	dsmc	11.1504
3747721	wt	10.7154
3747751	dparB	12.478
3747751	dsmc	11.3322
3747751	wt	11.1772
3747781	dparB	12.559
3747781	dsmc	11.2945
3747781	wt	11.3922
3747811	dparB	12.7625
3747811	dsmc	11.1782
3747811	wt	11.4837
3747841	dparB	12.5556
3747841	dsmc	10.9514
3747841	wt	11.4129
3747871	dparB	12.1859
3747871	dsmc	10.6715
3747871	wt	11.3888
3747901	dparB	11.9595
3747901	dsmc	10.5295
3747901	wt	11.0914
3747931	dparB	11.3078
3747931	dsmc	9.86676
3747931	wt	10.2373
3747961	dparB	9.99963
3747961	dsmc	8.94927
3747961	wt	8.98522
3747991	dparB	7.93378
3747991	dsmc	7.58925
3747991	wt	7.59261
3748021	dparB	6.23784
3748021	dsmc	6.19897
3748021	wt	6.19874
3748051	dparB	5.19392
3748051	dsmc	5.41717
3748051	wt	5.14053
3748081	dparB	4.59438
3748081	dsmc	5.23046
3748081	wt	4.81416
3748111	dparB	4.31367
3748111	dsmc	5.16376
3748111	wt	4.87864
3748141	dparB	4.84079
3748141	dsmc	5.69937
3748141	wt	5.51579
3748171	dparB	5.51921
3748171	dsmc	6.57424
3748171	wt	6.38193
3748201	dparB	6.21891
3748201	dsmc	7.2281
3748201	wt	7.01625
3748231	dparB	6.02229
3748231	dsmc	6.94358
3748231	wt	6.73618
3748261	dparB	4.98044
3748261	dsmc	5.73041
3748261	wt	5.4505
3748291	dparB	3.6932
3748291	dsmc	4.46316
3748291	wt	4.22004
3748321	dparB	2.53672
3748321	dsmc	3.14112
3748321	wt	2.75268
3748351	dparB	1.59918
3748351	dsmc	2.06735
3748351	wt	1.76412
3748381	dparB	0.736804
3748381	dsmc	1.25561
3748381	wt	0.965267
3748411	dparB	0.410094
3748411	dsmc	0.955748
3748411	wt	0.722179
3748441	dparB	0.499315
3748441	dsmc	1.02562
3748441	wt	0.825813
3748471	dparB	0.636925
3748471	dsmc	1.17213
3748471	wt	0.93393
3748501	dparB	0.669529
3748501	dsmc	1.36966
3748501	wt	1.01739
3748531	dparB	0.620795
3748531	dsmc	1.24475
3748531	wt	0.934532
3748561	dparB	0.479071
3748561	dsmc	0.922124
3748561	wt	0.693119
3748591	dparB	0.261846
3748591	dsmc	0.684998
3748591	wt	0.472521
3748621	dparB	0.591291
3748621	dsmc	1.08035
3748621	wt	1.00089
3748651	dparB	1.20283
3748651	dsmc	1.66155
3748651	wt	1.58354
3748681	dparB	1.78725
3748681	dsmc	2.40525
3748681	wt	2.18485
3748711	dparB	2.51819
3748711	dsmc	3.08702
3748711	wt	2.86976
3748741	dparB	3.00172
3748741	dsmc	3.61332
3748741	wt	3.50126
3748771	dparB	3.08168
3748771	dsmc	3.82273
3748771	wt	3.68566
3748801	dparB	2.66199
3748801	dsmc	3.45679
3748801	wt	3.21728
3748831	dparB	2.05148
3748831	dsmc	2.86254
3748831	wt	2.70642
3748861	dparB	1.52712
3748861	dsmc	2.37202
3748861	wt	2.1555
3748891	dparB	1.94202
3748891	dsmc	2.69552
3748891	wt	2.48071
3748921	dparB	3.2519
3748921	dsmc	3.64148
3748921	wt	3.44035
3748951	dparB	4.92348
3748951	dsmc	5.3175
3748951	wt	5.18582
3748981	dparB	7.09643
3748981	dsmc	7.00298
3748981	wt	7.23928
3749011	dparB	9.17672
3749011	dsmc	8.68645
3749011	wt	8.93641
3749041	dparB	11.1325
3749041	dsmc	9.92479
3749041	wt	10.168
3749071	dparB	11.4636
3749071	dsmc	10.366
3749071	wt	10.5692
3749101	dparB	11.4354
3749101	dsmc	10.5191
3749101	wt	10.6064
3749131	dparB	11.5068
3749131	dsmc	10.6133
3749131	wt	10.7405
3749161	dparB	11.3724
3749161	dsmc	10.7418
3749161	wt	10.5128
3749191	dparB	10.9832
3749191	dsmc	10.3171
3749191	wt	10.0876
3749221	dparB	10.2207
3749221	dsmc	9.77443
3749221	wt	9.48119
3749251	dparB	9.93418
3749251	dsmc	9.32328
3749251	wt	9.00189
3749281	dparB	8.70189
3749281	dsmc	8.3639
3749281	wt	7.94543
3749311	dparB	6.98123
3749311	dsmc	6.87028
3749311	wt	6.28683
3749341	dparB	5.07145
3749341	dsmc	5.23717
3749341	wt	4.65795
3749371	dparB	3.59717
3749371	dsmc	4.28306
3749371	wt	3.52374
3749401	dparB	2.9949
3749401	dsmc	3.55334
3749401	wt	3.03883
3749431	dparB	3.07139
3749431	dsmc	3.71647
3749431	wt	3.30478
3749461	dparB	3.75533
3749461	dsmc	4.52142
3749461	wt	4.0633
3749491	dparB	4.97633
3749491	dsmc	5.84909
3749491	wt	5.17623
3749521	dparB	6.2368
3749521	dsmc	6.96097
3749521	wt	6.22971
3749551	dparB	6.86964
3749551	dsmc	7.4904
3749551	wt	6.67686
3749581	dparB	6.82435
3749581	dsmc	7.58245
3749581	wt	6.48233
3749611	dparB	6.98564
3749611	dsmc	7.48665
3749611	wt	6.21576
3749641	dparB	7.11537
3749641	dsmc	7.54969
3749641	wt	6.19801
3749671	dparB	7.15209
3749671	dsmc	7.59678
3749671	wt	6.38296
3749701	dparB	7.56974
3749701	dsmc	7.88631
3749701	wt	6.76825
3749731	dparB	8.19739
3749731	dsmc	8.23331
3749731	wt	7.29077
3749761	dparB	8.82092
3749761	dsmc	8.57996
3749761	wt	7.88604
3749791	dparB	9.24615
3749791	dsmc	9.03497
3749791	wt	8.23787
3749821	dparB	9.55738
3749821	dsmc	9.2413
3749821	wt	8.45875
3749851	dparB	9.1116
3749851	dsmc	9.03407
3749851	wt	8.28996
3749881	dparB	8.56389
3749881	dsmc	8.72592
3749881	wt	7.96577
3749911	dparB	7.42249
3749911	dsmc	7.82729
3749911	wt	6.97875
3749941	dparB	5.91494
3749941	dsmc	6.27176
3749941	wt	5.62866
3749971	dparB	4.20799
3749971	dsmc	4.72197
3749971	wt	4.21033
3750001	dparB	2.76255
3750001	dsmc	3.45402
3750001	wt	2.97518
3750031	dparB	2.32638
3750031	dsmc	2.99802
3750031	wt	2.45658
3750061	dparB	2.27351
3750061	dsmc	3.02653
3750061	wt	2.60981
3750091	dparB	3.48629
3750091	dsmc	3.9589
3750091	wt	3.53448
3750121	dparB	5.34902
3750121	dsmc	5.64678
3750121	wt	5.20019
3750151	dparB	7.01582
3750151	dsmc	7.26054
3750151	wt	6.8608
3750181	dparB	9.06521
3750181	dsmc	8.51606
3750181	wt	8.34422
3750211	dparB	10.5017
3750211	dsmc	9.82761
3750211	wt	9.73985
3750241	dparB	11.7317
3750241	dsmc	10.8073
3750241	wt	10.661
3750271	dparB	11.9424
3750271	dsmc	11.1924
3750271	wt	11.2311
3750301	dparB	11.7416
3750301	dsmc	10.9842
3750301	wt	11.2657
3750331	dparB	11.754
3750331	dsmc	10.8071
3750331	wt	10.9976
3750361	dparB	11.0732
3750361	dsmc	10.736
3750361	wt	10.9202
3750391	dparB	9.79142
3750391	dsmc	9.59481
3750391	wt	9.78767
3750421	dparB	7.69568
3750421	dsmc	7.82527
3750421	wt	7.96863
3750451	dparB	5.76703
3750451	dsmc	5.96376
3750451	wt	6.10265
3750481	dparB	4.05873
3750481	dsmc	4.28068
3750481	wt	4.25379
3750511	dparB	2.64758
3750511	dsmc	2.88939
3750511	wt	2.98271
3750541	dparB	2.41114
3750541	dsmc	2.80124
3750541	wt	2.6878
3750571	dparB	3.37476
3750571	dsmc	4.09159
3750571	wt	3.62973
3750601	dparB	4.77011
3750601	dsmc	5.49375
3750601	wt	5.13057
3750631	dparB	6.33528
3750631	dsmc	6.95749
3750631	wt	6.4396
3750661	dparB	7.8569
3750661	dsmc	8.02329
3750661	wt	7.60792
3750691	dparB	8.76768
3750691	dsmc	8.60112
3750691	wt	8.11951
3750721	dparB	9.04223
3750721	dsmc	8.66898
3750721	wt	7.94688
3750751	dparB	8.88371
3750751	dsmc	8.09881
3750751	wt	7.38273
3750781	dparB	8.79344
3750781	dsmc	8.31916
3750781	wt	7.19268
3750811	dparB	8.50245
3750811	dsmc	8.19147
3750811	wt	7.04235
3750841	dparB	7.91599
3750841	dsmc	7.73871
3750841	wt	6.65261
3750871	dparB	6.90155
3750871	dsmc	6.91038
3750871	wt	5.91477
3750901	dparB	5.54292
3750901	dsmc	5.85127
3750901	wt	5.0435
3750931	dparB	4.19217
3750931	dsmc	4.64094
3750931	wt	3.95776
3750961	dparB	2.88229
3750961	dsmc	3.23921
3750961	wt	2.73709
3750991	dparB	1.71997
3750991	dsmc	2.08863
3750991	wt	1.78656
3751021	dparB	1.02195
3751021	dsmc	1.3783
3751021	wt	1.28575
3751051	dparB	0.816399
3751051	dsmc	1.36146
3751051	wt	1.37848
3751081	dparB	0.854495
3751081	dsmc	1.48438
3751081	wt	1.45523
3751111	dparB	0.854495
3751111	dsmc	1.46262
3751111	wt	1.39919
3751141	dparB	0.753258
3751141	dsmc	1.31622
3751141	wt	1.23009
3751171	dparB	1.093
3751171	dsmc	1.62522
3751171	wt	1.56725
3751201	dparB	2.24881
3751201	dsmc	2.64137
3751201	wt	2.5124
3751231	dparB	4.14343
3751231	dsmc	4.13563
3751231	wt	4.0761
3751261	dparB	5.84555
3751261	dsmc	5.89106
3751261	wt	5.69385
3751291	dparB	7.98902
3751291	dsmc	7.70575
3751291	wt	7.58168
3751321	dparB	9.95949
3751321	dsmc	9.16017
3751321	wt	9.27133
3751351	dparB	11.5988
3751351	dsmc	10.0413
3751351	wt	10.1978
3751381	dparB	12.9207
3751381	dsmc	10.4713
3751381	wt	10.6252
3751411	dparB	13.1126
3751411	dsmc	10.7081
3751411	wt	10.6461
3751441	dparB	13.8007
3751441	dsmc	10.8578
3751441	wt	11.1238
3751471	dparB	14.0752
3751471	dsmc	11.0742
3751471	wt	11.364
3751501	dparB	14.6246
3751501	dsmc	11.5366
3751501	wt	11.9217
3751531	dparB	15.2698
3751531	dsmc	11.9674
3751531	wt	12.2495
3751561	dparB	15.372
3751561	dsmc	11.9791
3751561	wt	12.6243
3751591	dparB	15.7265
3751591	dsmc	12.024
3751591	wt	12.6723
3751621	dparB	15.8552
3751621	dsmc	12.1423
3751621	wt	12.6873
3751651	dparB	16.7217
3751651	dsmc	12.7198
3751651	wt	12.9059
3751681	dparB	16.7313
3751681	dsmc	13.0353
3751681	wt	13.0412
3751711	dparB	16.5247
3751711	dsmc	13.1705
3751711	wt	13.1733
3751741	dparB	16.5182
3751741	dsmc	13.2556
3751741	wt	13.1115
3751771	dparB	16.4197
3751771	dsmc	13.2249
3751771	wt	12.9978
3751801	dparB	16.7104
3751801	dsmc	13.057
3751801	wt	12.9361
3751831	dparB	15.9019
3751831	dsmc	12.2241
3751831	wt	12.4678
3751861	dparB	15.9997
3751861	dsmc	11.6564
3751861	wt	12.1166
3751891	dparB	15.5144
3751891	dsmc	11.2952
3751891	wt	11.7172
3751921	dparB	15.8294
3751921	dsmc	11.3686
3751921	wt	11.9571
3751951	dparB	15.6266
3751951	dsmc	11.5651
3751951	wt	12.2001
3751981	dparB	15.3868
3751981	dsmc	11.9783
3751981	wt	12.579
3752011	dparB	15.7457
3752011	dsmc	12.6363
3752011	wt	13.2662
3752041	dparB	15.7475
3752041	dsmc	13.1989
3752041	wt	13.8131
3752071	dparB	16.1651
3752071	dsmc	13.4204
3752071	wt	14.339
3752101	dparB	15.9802
3752101	dsmc	13.4508
3752101	wt	14.4
3752131	dparB	16.4143
3752131	dsmc	13.134
3752131	wt	14.4393
3752161	dparB	16.7876
3752161	dsmc	13.1749
3752161	wt	14.3323
3752191	dparB	16.6113
3752191	dsmc	13.0803
3752191	wt	14.0915
3752221	dparB	16.5505
3752221	dsmc	13.2287
3752221	wt	14.2343
3752251	dparB	16.7324
3752251	dsmc	13.2507
3752251	wt	14.0544
3752281	dparB	16.8631
3752281	dsmc	13.3344
3752281	wt	13.7724
3752311	dparB	16.8333
3752311	dsmc	13.557
3752311	wt	13.9063
3752341	dparB	16.8319
3752341	dsmc	13.3634
3752341	wt	13.8416
3752371	dparB	16.8103
3752371	dsmc	13.2308
3752371	wt	13.7066
3752401	dparB	16.6785
3752401	dsmc	12.9179
3752401	wt	13.2898
3752431	dparB	16.558
3752431	dsmc	12.5854
3752431	wt	13.1672
3752461	dparB	16.255
3752461	dsmc	12.2343
3752461	wt	13.0813
3752491	dparB	16.3792
3752491	dsmc	12.2964
3752491	wt	13.0033
3752521	dparB	16.2835
3752521	dsmc	12.3535
3752521	wt	13.1375
3752551	dparB	16.4338
3752551	dsmc	12.4534
3752551	wt	13.2233
3752581	dparB	16.2845
3752581	dsmc	12.555
3752581	wt	13.2072
3752611	dparB	16.231
3752611	dsmc	12.9557
3752611	wt	13.4161
3752641	dparB	16.5319
3752641	dsmc	13.4354
3752641	wt	13.8497
3752671	dparB	16.1603
3752671	dsmc	13.334
3752671	wt	13.7821
3752701	dparB	15.9012
3752701	dsmc	12.9027
3752701	wt	13.3474
3752731	dparB	15.9818
3752731	dsmc	12.7701
3752731	wt	13.3285
3752761	dparB	15.9297
3752761	dsmc	12.6004
3752761	wt	13.182
3752791	dparB	16.0186
3752791	dsmc	12.4613
3752791	wt	13.1439
3752821	dparB	15.9218
3752821	dsmc	12.3331
3752821	wt	12.826
3752851	dparB	15.5206
3752851	dsmc	12.1996
3752851	wt	12.452
3752881	dparB	15.5793
3752881	dsmc	12.7945
3752881	wt	12.9721
3752911	dparB	15.6908
3752911	dsmc	13.0729
3752911	wt	13.5693
3752941	dparB	16.1651
3752941	dsmc	13.2512
3752941	wt	14.0099
3752971	dparB	15.9139
3752971	dsmc	13.2036
3752971	wt	13.7751
3753001	dparB	15.5288
3753001	dsmc	12.8123
3753001	wt	13.5562
3753031	dparB	15.0422
3753031	dsmc	12.4727
3753031	wt	13.2967
3753061	dparB	13.7965
3753061	dsmc	11.6522
3753061	wt	12.4839
3753091	dparB	12.421
3753091	dsmc	10.9066
3753091	wt	11.0272
3753121	dparB	9.87091
3753121	dsmc	8.97549
3753121	wt	8.78966
3753151	dparB	7.17223
3753151	dsmc	6.91249
3753151	wt	6.79479
3753181	dparB	4.8157
3753181	dsmc	5.19114
3753181	wt	4.83627
3753211	dparB	3.19526
3753211	dsmc	3.69944
3753211	wt	3.22271
3753241	dparB	1.79341
3753241	dsmc	2.4539
3753241	wt	2.04292
3753271	dparB	0.519903
3753271	dsmc	1.47192
3753271	wt	1.18033
3753301	dparB	0.424502
3753301	dsmc	1.38831
3753301	wt	1.04838
3753331	dparB	0.434796
3753331	dsmc	1.33711
3753331	wt	1.04713
3753361	dparB	0.439598
3753361	dsmc	1.20681
3753361	wt	1.02513
3753391	dparB	0.601241
3753391	dsmc	1.23211
3753391	wt	1.06861
3753421	dparB	1.55734
3753421	dsmc	1.95101
3753421	wt	2.02018
3753451	dparB	3.22959
3753451	dsmc	3.21893
3753451	wt	3.44527
3753481	dparB	5.29272
3753481	dsmc	5.03563
3753481	wt	5.23962
3753511	dparB	7.44921
3753511	dsmc	6.83149
3753511	wt	7.19038
3753541	dparB	9.98798
3753541	dsmc	8.73055
3753541	wt	9.20657
3753571	dparB	11.7423
3753571	dsmc	10.3205
3753571	wt	10.7301
3753601	dparB	12.9801
3753601	dsmc	10.9865
3753601	wt	11.3976
3753631	dparB	13.4036
3753631	dsmc	11.1439
3753631	wt	11.5191
3753661	dparB	13.5656
3753661	dsmc	11.2512
3753661	wt	11.733
3753691	dparB	14.256
3753691	dsmc	11.8087
3753691	wt	12.2841
3753721	dparB	13.8826
3753721	dsmc	11.8563
3753721	wt	12.0177
3753751	dparB	14.1531
3753751	dsmc	11.8226
3753751	wt	12.0055
3753781	dparB	14.4452
3753781	dsmc	11.683
3753781	wt	11.9349
3753811	dparB	14.7584
3753811	dsmc	11.8255
3753811	wt	12.2441
3753841	dparB	14.7945
3753841	dsmc	11.9547
3753841	wt	12.3874
3753871	dparB	14.6617
3753871	dsmc	12.0157
3753871	wt	12.6192
3753901	dparB	15.2849
3753901	dsmc	12.4515
3753901	wt	13.1275
3753931	dparB	15.2187
3753931	dsmc	12.5359
3753931	wt	13.531
3753961	dparB	15.2207
3753961	dsmc	12.7672
3753961	wt	13.6561
3753991	dparB	15.6057
3753991	dsmc	12.9449
3753991	wt	14.1642
3754021	dparB	15.7207
3754021	dsmc	13.1022
3754021	wt	13.9404
3754051	dparB	16.2155
3754051	dsmc	13.4569
3754051	wt	14.1761
3754081	dparB	16.2797
3754081	dsmc	13.2866
3754081	wt	14.4349
3754111	dparB	16.5851
3754111	dsmc	12.9572
3754111	wt	13.9781
3754141	dparB	16.5724
3754141	dsmc	12.9157
3754141	wt	13.9246
3754171	dparB	16.7326
3754171	dsmc	12.7686
3754171	wt	13.595
3754201	dparB	17.1215
3754201	dsmc	12.8569
3754201	wt	13.9287
3754231	dparB	17.0456
3754231	dsmc	12.8302
3754231	wt	14.0662
3754261	dparB	17.2244
3754261	dsmc	13.0727
3754261	wt	13.9534
3754291	dparB	16.9496
[truncated: 35,204 more rows]

## Sheet: Fig5B
position_genome	strain	coverage	parS_number
3734821	dparB	11.2241	1
3734821	dsmc	14.8829	1
3734821	wt	20.2453	1
3734851	dparB	12.4828	1
3734851	dsmc	16.0021	1
3734851	wt	22.1276	1
3734881	dparB	13.2803	1
3734881	dsmc	16.5415	1
3734881	wt	23.2528	1
3734911	dparB	14.0075	1
3734911	dsmc	16.8272	1
3734911	wt	24.2662	1
3734941	dparB	14.4334	1
3734941	dsmc	17.2858	1
3734941	wt	25.0794	1
3734971	dparB	14.2791	1
3734971	dsmc	17.0832	1
3734971	wt	24.7484	1
3735001	dparB	14.2118	1
3735001	dsmc	16.7729	1
3735001	wt	24.5963	1
3735031	dparB	14.4348	1
3735031	dsmc	16.8565	1
3735031	wt	24.6608	1
3735061	dparB	14.461	1
3735061	dsmc	16.9787	1
3735061	wt	25.0527	1
3735091	dparB	14.2646	1
3735091	dsmc	17.2529	1
3735091	wt	24.9	1
3735121	dparB	14.72	1
3735121	dsmc	17.4802	1
3735121	wt	25.1561	1
3735151	dparB	14.9987	1
3735151	dsmc	17.4984	1
3735151	wt	25.4566	1
3735181	dparB	15.3535	1
3735181	dsmc	17.5678	1
3735181	wt	25.5244	1
3735211	dparB	15.4667	1
3735211	dsmc	17.8607	1
3735211	wt	25.7726	1
3735241	dparB	15.2093	1
3735241	dsmc	18.1416	1
3735241	wt	26.0942	1
3735271	dparB	15.4739	1
3735271	dsmc	18.5188	1
3735271	wt	27.0152	1
3735301	dparB	15.3542	1
3735301	dsmc	19.2861	1
3735301	wt	27.8283	1
3735331	dparB	15.2451	1
3735331	dsmc	20.0983	1
3735331	wt	29.245	1
3735361	dparB	15.3597	1
3735361	dsmc	20.5642	1
3735361	wt	29.9686	1
3735391	dparB	15.0114	1
3735391	dsmc	20.7945	1
3735391	wt	30.8231	1
3735421	dparB	15.536	1
3735421	dsmc	21.4367	1
3735421	wt	32.4191	1
3735451	dparB	15.7429	1
3735451	dsmc	22.2671	1
3735451	wt	34.2925	1
3735481	dparB	15.8689	1
3735481	dsmc	24.0084	1
3735481	wt	37.6434	1
3735511	dparB	15.8726	1
3735511	dsmc	25.1818	1
3735511	wt	40.9675	1
3735541	dparB	16.1485	1
3735541	dsmc	27.939	1
3735541	wt	46.3785	1
3735571	dparB	16.1551	1
3735571	dsmc	31.144	1
3735571	wt	53.0516	1
3735601	dparB	16.4176	1
3735601	dsmc	35.4835	1
3735601	wt	61.706	1
3735631	dparB	16.2851	1
3735631	dsmc	39.7956	1
3735631	wt	71.6201	1
3735661	dparB	16.2076	1
3735661	dsmc	49.0487	1
3735661	wt	90.5045	1
3735691	dparB	15.284	1
3735691	dsmc	58.4933	1
3735691	wt	108.502	1
3735721	dparB	13.9051	1
3735721	dsmc	65.5227	1
3735721	wt	122.611	1
3735751	dparB	12.9123	1
3735751	dsmc	72.5906	1
3735751	wt	137.442	1
3735781	dparB	12.0081	1
3735781	dsmc	78.3456	1
3735781	wt	149.694	1
3735811	dparB	11.4196	1
3735811	dsmc	84.4963	1
3735811	wt	159.267	1
3735841	dparB	10.0274	1
3735841	dsmc	71.7262	1
3735841	wt	137.783	1
3735871	dparB	8.77447	1
3735871	dsmc	61.4768	1
3735871	wt	117.036	1
3735901	dparB	7.32905	1
3735901	dsmc	48.6785	1
3735901	wt	93.4208	1
3735931	dparB	5.47321	1
3735931	dsmc	32.0511	1
3735931	wt	62.0346	1
3735961	dparB	3.49964	1
3735961	dsmc	18.6072	1
3735961	wt	35.4781	1
3735991	dparB	1.91764	1
3735991	dsmc	9.18117	1
3735991	wt	16.5259	1
3736021	dparB	1.00343	1
3736021	dsmc	3.11209	1
3736021	wt	4.74401	1
3736051	dparB	1.7066	1
3736051	dsmc	3.70135	1
3736051	wt	5.09255	1
3736081	dparB	2.67641	1
3736081	dsmc	5.41121	1
3736081	wt	7.39737	1
3736111	dparB	3.84562	1
3736111	dsmc	7.2513	1
3736111	wt	10.1039	1
3736141	dparB	5.22962	1
3736141	dsmc	9.12358	1
3736141	wt	12.666	1
3736171	dparB	6.69977	1
3736171	dsmc	10.5288	1
3736171	wt	14.6756	1
3736201	dparB	8.14452	1
3736201	dsmc	12.0109	1
3736201	wt	16.7449	1
3736231	dparB	9.67677	1
3736231	dsmc	13.0585	1
3736231	wt	18.8116	1
3736261	dparB	11.2444	1
3736261	dsmc	14.0951	1
3736261	wt	20.6241	1
3736291	dparB	12.662	1
3736291	dsmc	15.1656	1
3736291	wt	22.6969	1
3736321	dparB	13.3322	1
3736321	dsmc	16.0973	1
3736321	wt	23.9614	1
3736351	dparB	13.7104	1
3736351	dsmc	17.1313	1
3736351	wt	25.6188	1
3736381	dparB	14.255	1
3736381	dsmc	17.9773	1
3736381	wt	26.9652	1
3736411	dparB	14.4849	1
3736411	dsmc	18.1724	1
3736411	wt	27.2154	1
3736441	dparB	14.6888	1
3736441	dsmc	18.4086	1
3736441	wt	27.1143	1
3736471	dparB	14.2252	1
3736471	dsmc	17.5943	1
3736471	wt	26.4157	1
3736501	dparB	14.0042	1
3736501	dsmc	17.3536	1
3736501	wt	25.9669	1
3736531	dparB	14.1027	1
3736531	dsmc	17.0397	1
3736531	wt	25.2471	1
3736561	dparB	13.6377	1
3736561	dsmc	16.4584	1
3736561	wt	24.3501	1
3736591	dparB	13.3092	1
3736591	dsmc	15.9088	1
3736591	wt	23.7784	1
3736621	dparB	12.9613	1
3736621	dsmc	15.5207	1
3736621	wt	23.0417	1
3736651	dparB	12.9328	1
3736651	dsmc	15.404	1
3736651	wt	22.432	1
3736681	dparB	12.7763	1
3736681	dsmc	15.2968	1
3736681	wt	22.084	1
3736711	dparB	12.2746	1
3736711	dsmc	14.6844	1
3736711	wt	21.1925	1
3736741	dparB	12.1185	1
3736741	dsmc	14.5598	1
3736741	wt	21.0183	1
3736771	dparB	11.6278	1
3736771	dsmc	14.5558	1
3736771	wt	20.8947	1
3736801	dparB	11.2894	1
3736801	dsmc	14.6125	1
3736801	wt	20.978	1
3895291	dparB	3.20831	2
3895291	dsmc	6.36251	2
3895291	wt	7.08046	2
3895321	dparB	4.1112	2
3895321	dsmc	7.14456	2
3895321	wt	8.11792	2
3895351	dparB	5.37238	2
3895351	dsmc	8.59128	2
3895351	wt	9.98469	2
3895381	dparB	6.74643	2
3895381	dsmc	9.7691	2
3895381	wt	11.5474	2
3895411	dparB	8.07106	2
3895411	dsmc	10.3441	2
3895411	wt	12.8426	2
3895441	dparB	8.78866	2
3895441	dsmc	10.7281	2
3895441	wt	13.3994	2
3895471	dparB	9.475	2
3895471	dsmc	11.4189	2
3895471	wt	14.3765	2
3895501	dparB	10.3456	2
3895501	dsmc	12.6573	2
3895501	wt	15.9461	2
3895531	dparB	10.7073	2
3895531	dsmc	13.6748	2
3895531	wt	17.3789	2
3895561	dparB	11.8714	2
3895561	dsmc	15.5992	2
3895561	wt	19.8355	2
3895591	dparB	12.6102	2
3895591	dsmc	15.9178	2
3895591	wt	20.7888	2
3895621	dparB	13.2639	2
3895621	dsmc	16.4337	2
3895621	wt	21.4036	2
3895651	dparB	13.8926	2
3895651	dsmc	16.9871	2
3895651	wt	22.1786	2
3895681	dparB	14.3778	2
3895681	dsmc	17.2865	2
3895681	wt	22.7596	2
3895711	dparB	15.0055	2
3895711	dsmc	17.2275	2
3895711	wt	22.8403	2
3895741	dparB	14.8363	2
3895741	dsmc	16.5584	2
3895741	wt	22.1757	2
3895771	dparB	14.6452	2
3895771	dsmc	16.6699	2
3895771	wt	22.2103	2
3895801	dparB	14.8182	2
3895801	dsmc	16.767	2
3895801	wt	23.1574	2
3895831	dparB	14.3271	2
3895831	dsmc	16.6119	2
3895831	wt	23.0249	2
3895861	dparB	14.1277	2
3895861	dsmc	16.4723	2
3895861	wt	22.5638	2
3895891	dparB	13.9105	2
3895891	dsmc	16.4045	2
3895891	wt	22.5769	2
3895921	dparB	13.7207	2
3895921	dsmc	16.2357	2
3895921	wt	22.4673	2
3895951	dparB	13.5972	2
3895951	dsmc	16.2192	2
3895951	wt	22.9607	2
3895981	dparB	13.3704	2
3895981	dsmc	16.6926	2
3895981	wt	23.8537	2
3896011	dparB	13.5334	2
3896011	dsmc	17.8583	2
3896011	wt	26.1191	2
3896041	dparB	12.8745	2
3896041	dsmc	18.6302	2
3896041	wt	27.6801	2
3896071	dparB	12.1833	2
3896071	dsmc	19.0691	2
3896071	wt	29.0248	2
3896101	dparB	11.5525	2
3896101	dsmc	20.6106	2
3896101	wt	32.2143	2
3896131	dparB	12.3113	2
3896131	dsmc	28.1393	2
3896131	wt	45.478	2
3896161	dparB	13.0172	2
3896161	dsmc	36.6985	2
3896161	wt	60.5222	2
3896191	dparB	13.2337	2
3896191	dsmc	46.2656	2
3896191	wt	76.7822	2
3896221	dparB	13.8404	2
3896221	dsmc	56.5096	2
3896221	wt	93.6541	2
3896251	dparB	15.3421	2
3896251	dsmc	66.2115	2
3896251	wt	108.162	2
3896281	dparB	16.5665	2
3896281	dsmc	68.7874	2
3896281	wt	112.081	2
3896311	dparB	16.2817	2
3896311	dsmc	60.1467	2
3896311	wt	98.6474	2
3896341	dparB	16.0703	2
3896341	dsmc	50.6572	2
3896341	wt	83.1036	2
3896371	dparB	15.8589	2
3896371	dsmc	40.1	2
3896371	wt	65.5802	2
3896401	dparB	15.5999	2
3896401	dsmc	32.4028	2
3896401	wt	52.4212	2
3896431	dparB	14.8576	2
3896431	dsmc	26.5045	2
3896431	wt	41.7405	2
3896461	dparB	14.2152	2
3896461	dsmc	22.7307	2
3896461	wt	34.9114	2
3896491	dparB	13.5398	2
3896491	dsmc	20.9049	2
3896491	wt	31.2095	2
3896521	dparB	13.4702	2
3896521	dsmc	19.3188	2
3896521	wt	28.3279	2
3896551	dparB	13.0337	2
3896551	dsmc	17.8458	2
3896551	wt	25.3569	2
3896581	dparB	12.7969	2
3896581	dsmc	16.607	2
3896581	wt	23.2282	2
3896611	dparB	12.5309	2
3896611	dsmc	15.7688	2
3896611	wt	21.7126	2
3896641	dparB	12.0474	2
3896641	dsmc	15.1356	2
3896641	wt	20.3799	2
3896671	dparB	11.5793	2
3896671	dsmc	14.21	2
3896671	wt	18.6126	2
3896701	dparB	11.417	2
3896701	dsmc	13.7857	2
3896701	wt	17.9589	2
3896731	dparB	11.7358	2
3896731	dsmc	13.6163	2
3896731	wt	17.7909	2
3896761	dparB	11.8007	2
3896761	dsmc	13.5582	2
3896761	wt	17.9274	2
3896791	dparB	11.7646	2
3896791	dsmc	13.5908	2
3896791	wt	17.9317	2
3896821	dparB	11.7509	2
3896821	dsmc	14.0168	2
3896821	wt	18.2513	2
3896851	dparB	11.8875	2
3896851	dsmc	13.9594	2
3896851	wt	17.9507	2
3896881	dparB	10.9228	2
3896881	dsmc	13.3918	2
3896881	wt	17.0998	2
3896911	dparB	9.08647	2
3896911	dsmc	11.7672	2
3896911	wt	14.8214	2
3896941	dparB	7.14139	2
3896941	dsmc	9.69248	2
3896941	wt	11.7484	2
3896971	dparB	5.25566	2
3896971	dsmc	7.21598	2
3896971	wt	8.81844	2
3897001	dparB	3.2488	2
3897001	dsmc	4.69919	2
3897001	wt	5.67841	2
3897031	dparB	1.55112	2
3897031	dsmc	2.60947	2
3897031	wt	2.96063	2
3897061	dparB	0.358604	2
3897061	dsmc	0.946042	2
3897061	wt	1.09265	2
3897091	dparB	0.218948	2
3897091	dsmc	0.993405	2
3897091	wt	1.01045	2
3897121	dparB	0.447156	2
3897121	dsmc	1.72373	2
3897121	wt	1.91596	2
3897151	dparB	0.601241	2
3897151	dsmc	2.24963	2
3897151	wt	2.36287	2
3897181	dparB	0.675365	2
3897181	dsmc	2.35628	2
3897181	wt	2.47268	2
3897211	dparB	0.638647	2
3897211	dsmc	2.18418	2
3897211	wt	2.20759	2
3897241	dparB	0.446123	2
3897241	dsmc	1.61757	2
3897241	wt	1.60014	2
3897271	dparB	0.2814	2
3897271	dsmc	0.854885	2
3897271	wt	0.957446	2
3913621	dparB	4.50036	3
3913621	dsmc	7.91597	3
3913621	wt	10.2522	3
3913651	dparB	5.46638	3
3913651	dsmc	9.07333	3
3913651	wt	11.8549	3
3913681	dparB	6.30132	3
3913681	dsmc	10.1706	3
3913681	wt	13.5192	3
3913711	dparB	6.56524	3
3913711	dsmc	10.4362	3
3913711	wt	13.7605	3
3913741	dparB	5.5721	3
3913741	dsmc	9.67765	3
3913741	wt	12.5096	3
3913771	dparB	4.58409	3
3913771	dsmc	8.34832	3
3913771	wt	10.7517	3
3913801	dparB	3.76461	3
3913801	dsmc	7.1853	3
3913801	wt	9.08439	3
3913831	dparB	3.07141	3
3913831	dsmc	6.34621	3
3913831	wt	7.85998	3
3913861	dparB	2.42762	3
3913861	dsmc	5.77925	3
3913861	wt	6.87058	3
3913891	dparB	1.82638	3
3913891	dsmc	5.29226	3
3913891	wt	6.47949	3
3913921	dparB	1.84869	3
3913921	dsmc	5.46344	3
3913921	wt	6.60332	3
3913951	dparB	2.12152	3
3913951	dsmc	5.71727	3
3913951	wt	6.92821	3
3913981	dparB	2.59133	3
3913981	dsmc	6.54107	3
3913981	wt	7.95288	3
3914011	dparB	3.67918	3
3914011	dsmc	7.31074	3
3914011	wt	9.22991	3
3914041	dparB	5.05288	3
3914041	dsmc	8.4589	3
3914041	wt	11.0835	3
3914071	dparB	6.70763	3
3914071	dsmc	9.94468	3
3914071	wt	13.4985	3
3914101	dparB	8.91283	3
3914101	dsmc	11.9563	3
3914101	wt	16.5537	3
3914131	dparB	10.3051	3
3914131	dsmc	13.3808	3
3914131	wt	19.0881	3
3914161	dparB	11.337	3
3914161	dsmc	14.2576	3
3914161	wt	20.6067	3
3914191	dparB	12.1479	3
3914191	dsmc	15.0414	3
3914191	wt	21.5829	3
3914221	dparB	12.3734	3
3914221	dsmc	15.5341	3
3914221	wt	22.0883	3
3914251	dparB	12.6847	3
3914251	dsmc	15.7873	3
3914251	wt	22.441	3
3914281	dparB	12.5196	3
3914281	dsmc	15.688	3
3914281	wt	22.5529	3
3914311	dparB	12.4219	3
3914311	dsmc	15.1395	3
3914311	wt	21.788	3
3914341	dparB	11.9496	3
3914341	dsmc	14.563	3
3914341	wt	21.2668	3
3914371	dparB	11.5838	3
3914371	dsmc	14.3675	3
3914371	wt	21.0361	3
3914401	dparB	11.069	3
3914401	dsmc	14.6179	3
3914401	wt	21.2772	3
3914431	dparB	10.0659	3
3914431	dsmc	14.6048	3
3914431	wt	21.0818	3
3914461	dparB	8.8058	3
3914461	dsmc	15.1016	3
3914461	wt	21.9442	3
3914491	dparB	7.88715	3
3914491	dsmc	18.4114	3
3914491	wt	28.1146	3
3914521	dparB	7.37926	3
3914521	dsmc	23.8234	3
3914521	wt	37.983	3
3914551	dparB	6.57383	3
3914551	dsmc	30.3321	3
3914551	wt	49.1248	3
3914581	dparB	5.20182	3
3914581	dsmc	33.2025	3
3914581	wt	53.9523	3
3914611	dparB	4.27559	3
3914611	dsmc	33.5481	3
3914611	wt	54.0887	3
3914641	dparB	3.52919	3
3914641	dsmc	27.6851	3
3914641	wt	46.3917	3
3914671	dparB	2.42004	3
3914671	dsmc	18.7669	3
3914671	wt	31.6123	3
3914701	dparB	1.32465	3
3914701	dsmc	9.49037	3
3914701	wt	15.7791	3
3914731	dparB	0.902215	3
3914731	dsmc	3.82581	3
3914731	wt	5.67799	3
3914761	dparB	1.3195	3
3914761	dsmc	3.31317	3
3914761	wt	4.0643	3
3914791	dparB	1.66028	3
3914791	dsmc	4.33828	3
3914791	wt	5.35747	3
3914821	dparB	1.96364	3
3914821	dsmc	5.02324	3
3914821	wt	6.28159	3
3914851	dparB	2.1246	3
3914851	dsmc	5.108	3
3914851	wt	6.48783	3
3914881	dparB	2.13454	3
3914881	dsmc	4.64193	3
3914881	wt	6.15448	3
3914911	dparB	1.92932	3
3914911	dsmc	4.09876	3
3914911	wt	5.43647	3
3914941	dparB	1.57517	3
3914941	dsmc	3.67351	3
3914941	wt	4.69566	3
3914971	dparB	1.29032	3
3914971	dsmc	3.28149	3
3914971	wt	4.28072	3
3915001	dparB	1.19458	3
3915001	dsmc	3.25489	3
3915001	wt	3.99633	3
3915031	dparB	0.976319	3
3915031	dsmc	3.14941	3
3915031	wt	3.79626	3
3915061	dparB	0.819824	3
3915061	dsmc	2.80424	3
3915061	wt	3.35163	3
3915091	dparB	0.609468	3
3915091	dsmc	2.44029	3
3915091	wt	2.87709	3
3915121	dparB	0.5151	3
3915121	dsmc	2.12477	3
3915121	wt	2.51841	3
3915151	dparB	0.492101	3
3915151	dsmc	1.96375	3
3915151	wt	2.33065	3
3915181	dparB	0.47666	3
3915181	dsmc	1.7725	3
3915181	wt	2.11553	3
3915211	dparB	0.419355	3
3915211	dsmc	1.59393	3
3915211	wt	1.96507	3
3915241	dparB	0.55662	3
3915241	dsmc	1.86832	3
3915241	wt	2.21871	3
3915271	dparB	0.989713	3
3915271	dsmc	2.39157	3
3915271	wt	2.97912	3
3915301	dparB	1.85827	3
3915301	dsmc	3.64584	3
3915301	wt	4.73082	3
3915331	dparB	2.59609	3
3915331	dsmc	4.73244	3
3915331	wt	6.3482	3
3915361	dparB	3.17502	3
3915361	dsmc	5.8672	3
3915361	wt	7.88559	3
3915391	dparB	3.41662	3
3915391	dsmc	6.29882	3
3915391	wt	8.28711	3
3915421	dparB	3.15822	3
3915421	dsmc	5.82138	3
3915421	wt	7.83338	3
3915451	dparB	2.63179	3
3915451	dsmc	4.88197	3
3915451	wt	6.70359	3
3915481	dparB	1.78897	3
3915481	dsmc	3.70297	3
3915481	wt	5.1087	3
3915511	dparB	1.01855	3
3915511	dsmc	2.54498	3
3915511	wt	3.40399	3
3915541	dparB	0.374066	3
3915541	dsmc	1.60809	3
3915541	wt	2.05415	3
3915571	dparB	0.169181	3
3915571	dsmc	1.1598	3
3915571	wt	1.55808	3
3915601	dparB	0.116678	3
3915601	dsmc	0.93297	3
3915601	wt	1.06863	3
3915631	dparB	0.085107	3
3915631	dsmc	0.711148	3
3915631	wt	0.839573	3
3977101	dparB	13.5759	4
3977101	dsmc	30.4053	4
3977101	wt	59.0369	4
3977131	dparB	13.4688	4
3977131	dsmc	30.8993	4
3977131	wt	60.563	4
3977161	dparB	13.3758	4
3977161	dsmc	31.1556	4
3977161	wt	60.826	4
3977191	dparB	13.4026	4
3977191	dsmc	31.4976	4
3977191	wt	62.254	4
3977221	dparB	14.1068	4
3977221	dsmc	33.0538	4
3977221	wt	66.3961	4
3977251	dparB	14.0683	4
3977251	dsmc	33.4102	4
3977251	wt	67.5484	4
3977281	dparB	14.234	4
3977281	dsmc	33.4162	4
3977281	wt	67.9444	4
3977311	dparB	14.7777	4
3977311	dsmc	33.8773	4
3977311	wt	69.0267	4
3977341	dparB	14.9713	4
3977341	dsmc	34.2052	4
3977341	wt	70.5732	4
3977371	dparB	14.9963	4
3977371	dsmc	34.0398	4
3977371	wt	70.9754	4
3977401	dparB	14.38	4
3977401	dsmc	33.0072	4
3977401	wt	68.4733	4
3977431	dparB	14.8175	4
3977431	dsmc	32.521	4
3977431	wt	67.5682	4
3977461	dparB	14.7883	4
3977461	dsmc	32.7299	4
3977461	wt	67.7935	4
3977491	dparB	13.9698	4
3977491	dsmc	31.7613	4
3977491	wt	65.8558	4
3977521	dparB	13.8648	4
3977521	dsmc	31.4838	4
3977521	wt	64.7709	4
3977551	dparB	13.5628	4
3977551	dsmc	30.7457	4
3977551	wt	62.7061	4
3977581	dparB	12.7536	4
3977581	dsmc	29.5489	4
3977581	wt	59.9214	4
3977611	dparB	11.4098	4
3977611	dsmc	28.1067	4
3977611	wt	56.5335	4
3977641	dparB	9.63525	4
3977641	dsmc	25.4937	4
3977641	wt	51.1446	4
3977671	dparB	8.45234	4
3977671	dsmc	24.0054	4
3977671	wt	47.1313	4
3977701	dparB	7.28111	4
3977701	dsmc	23.495	4
3977701	wt	45.8718	4
3977731	dparB	6.74676	4
3977731	dsmc	23.7965	4
3977731	wt	47.0319	4
3977761	dparB	7.34595	4
3977761	dsmc	26.4217	4
3977761	wt	52.9455	4
3977791	dparB	8.3264	4
3977791	dsmc	30.1035	4
3977791	wt	61.0384	4
3977821	dparB	9.68605	4
3977821	dsmc	34.7965	4
3977821	wt	71.9784	4
3977851	dparB	11.1459	4
3977851	dsmc	40.3873	4
3977851	wt	86.1838	4
3977881	dparB	12.8006	4
3977881	dsmc	47.8574	4
3977881	wt	103.783	4
3977911	dparB	14.187	4
3977911	dsmc	55.7622	4
3977911	wt	123.353	4
3977941	dparB	15.3761	4
3977941	dsmc	73.6278	4
3977941	wt	161.819	4
3977971	dparB	16.55	4
3977971	dsmc	101.407	4
3977971	wt	219.492	4
3978001	dparB	18.3115	4
3978001	dsmc	139.522	4
3978001	wt	295.469	4
3978031	dparB	20.3471	4
3978031	dsmc	178.666	4
3978031	wt	372.279	4
3978061	dparB	21.3262	4
3978061	dsmc	205.489	4
3978061	wt	419.907	4
3978091	dparB	22.3163	4
3978091	dsmc	214.821	4
3978091	wt	436.62	4
3978121	dparB	22.122	4
3978121	dsmc	191.396	4
3978121	wt	399.877	4
3978151	dparB	22.505	4
3978151	dsmc	166.945	4
3978151	wt	354.052	4
3978181	dparB	22.6959	4
3978181	dsmc	146.596	4
3978181	wt	314.375	4
3978211	dparB	22.0991	4
3978211	dsmc	133.46	4
3978211	wt	285.422	4
3978241	dparB	23.2356	4
3978241	dsmc	145.824	4
3978241	wt	312.031	4
3978271	dparB	23.9974	4
3978271	dsmc	173.749	4
3978271	wt	371.104	4
3978301	dparB	25.4541	4
3978301	dsmc	219.061	4
3978301	wt	459.181	4
3978331	dparB	25.8498	4
3978331	dsmc	261.445	4
3978331	wt	542.308	4
3978361	dparB	25.8212	4
3978361	dsmc	300.874	4
3978361	wt	609.806	4
3978391	dparB	25.5014	4
3978391	dsmc	305.386	4
3978391	wt	616.233	4
3978421	dparB	23.531	4
3978421	dsmc	265.147	4
3978421	wt	543.333	4
3978451	dparB	21.951	4
3978451	dsmc	216.763	4
3978451	wt	450.531	4
3978481	dparB	19.1629	4
3978481	dsmc	158.693	4
3978481	wt	334.832	4
3978511	dparB	18.2021	4
3978511	dsmc	114.321	4
3978511	wt	245.175	4
3978541	dparB	18.0027	4
3978541	dsmc	84.8928	4
3978541	wt	185.127	4
3978571	dparB	17.5339	4
3978571	dsmc	69.7603	4
3978571	wt	154.096	4
3978601	dparB	17.1709	4
3978601	dsmc	60.8502	4
3978601	wt	133.62	4
3978631	dparB	17.3376	4
3978631	dsmc	56.1867	4
3978631	wt	124.888	4
3978661	dparB	18.2473	4
3978661	dsmc	53.2016	4
3978661	wt	119.825	4
3978691	dparB	18.096	4
3978691	dsmc	50.899	4
3978691	wt	115.333	4
3978721	dparB	17.4862	4
3978721	dsmc	47.869	4
3978721	wt	108.321	4
3978751	dparB	17.2127	4
3978751	dsmc	45.5274	4
3978751	wt	103.907	4
3978781	dparB	17.7635	4
3978781	dsmc	44.6763	4
3978781	wt	102.683	4
3978811	dparB	17.9228	4
3978811	dsmc	43.5116	4
3978811	wt	100.125	4
3978841	dparB	17.7238	4
3978841	dsmc	43.6078	4
3978841	wt	98.795	4
3978871	dparB	17.6373	4
3978871	dsmc	42.7214	4
3978871	wt	96.297	4
3978901	dparB	18.0265	4
3978901	dsmc	42.2005	4
3978901	wt	94.8579	4
3978931	dparB	18.208	4
3978931	dsmc	42.4429	4
3978931	wt	95.424	4
3978961	dparB	18.0333	4
3978961	dsmc	42.4555	4
3978961	wt	95.7938	4
3978991	dparB	18.0106	4
3978991	dsmc	42.0859	4
3978991	wt	94.4769	4
3979021	dparB	17.8034	4
3979021	dsmc	40.6303	4
3979021	wt	92.3579	4
3979051	dparB	16.9026	4
3979051	dsmc	39.575	4
3979051	wt	89.2959	4
3979081	dparB	16.1455	4
3979081	dsmc	39.1027	4
3979081	wt	88.1951	4
3977401	dparB	14.38	5
3977401	dsmc	33.0072	5
3977401	wt	68.4733	5
3977431	dparB	14.8175	5
3977431	dsmc	32.521	5
3977431	wt	67.5682	5
3977461	dparB	14.7883	5
3977461	dsmc	32.7299	5
3977461	wt	67.7935	5
3977491	dparB	13.9698	5
3977491	dsmc	31.7613	5
3977491	wt	65.8558	5
3977521	dparB	13.8648	5
3977521	dsmc	31.4838	5
3977521	wt	64.7709	5
3977551	dparB	13.5628	5
3977551	dsmc	30.7457	5
3977551	wt	62.7061	5
3977581	dparB	12.7536	5
3977581	dsmc	29.5489	5
3977581	wt	59.9214	5
3977611	dparB	11.4098	5
3977611	dsmc	28.1067	5
3977611	wt	56.5335	5
3977641	dparB	9.63525	5
3977641	dsmc	25.4937	5
3977641	wt	51.1446	5
3977671	dparB	8.45234	5
3977671	dsmc	24.0054	5
3977671	wt	47.1313	5
3977701	dparB	7.28111	5
3977701	dsmc	23.495	5
3977701	wt	45.8718	5
3977731	dparB	6.74676	5
3977731	dsmc	23.7965	5
3977731	wt	47.0319	5
3977761	dparB	7.34595	5
3977761	dsmc	26.4217	5
3977761	wt	52.9455	5
3977791	dparB	8.3264	5
3977791	dsmc	30.1035	5
3977791	wt	61.0384	5
3977821	dparB	9.68605	5
3977821	dsmc	34.7965	5
3977821	wt	71.9784	5
3977851	dparB	11.1459	5
3977851	dsmc	40.3873	5
3977851	wt	86.1838	5
3977881	dparB	12.8006	5
3977881	dsmc	47.8574	5
3977881	wt	103.783	5
3977911	dparB	14.187	5
3977911	dsmc	55.7622	5
3977911	wt	123.353	5
3977941	dparB	15.3761	5
3977941	dsmc	73.6278	5
3977941	wt	161.819	5
3977971	dparB	16.55	5
3977971	dsmc	101.407	5
3977971	wt	219.492	5
3978001	dparB	18.3115	5
3978001	dsmc	139.522	5
3978001	wt	295.469	5
3978031	dparB	20.3471	5
3978031	dsmc	178.666	5
3978031	wt	372.279	5
3978061	dparB	21.3262	5
3978061	dsmc	205.489	5
3978061	wt	419.907	5
3978091	dparB	22.3163	5
3978091	dsmc	214.821	5
3978091	wt	436.62	5
3978121	dparB	22.122	5
3978121	dsmc	191.396	5
3978121	wt	399.877	5
3978151	dparB	22.505	5
3978151	dsmc	166.945	5
3978151	wt	354.052	5
3978181	dparB	22.6959	5
3978181	dsmc	146.596	5
3978181	wt	314.375	5
3978211	dparB	22.0991	5
3978211	dsmc	133.46	5
3978211	wt	285.422	5
3978241	dparB	23.2356	5
3978241	dsmc	145.824	5
3978241	wt	312.031	5
3978271	dparB	23.9974	5
3978271	dsmc	173.749	5
3978271	wt	371.104	5
3978301	dparB	25.4541	5
3978301	dsmc	219.061	5
3978301	wt	459.181	5
3978331	dparB	25.8498	5
3978331	dsmc	261.445	5
3978331	wt	542.308	5
3978361	dparB	25.8212	5
3978361	dsmc	300.874	5
3978361	wt	609.806	5
3978391	dparB	25.5014	5
3978391	dsmc	305.386	5
3978391	wt	616.233	5
3978421	dparB	23.531	5
3978421	dsmc	265.147	5
3978421	wt	543.333	5
3978451	dparB	21.951	5
3978451	dsmc	216.763	5
3978451	wt	450.531	5
3978481	dparB	19.1629	5
3978481	dsmc	158.693	5
3978481	wt	334.832	5
3978511	dparB	18.2021	5
3978511	dsmc	114.321	5
3978511	wt	245.175	5
3978541	dparB	18.0027	5
3978541	dsmc	84.8928	5
3978541	wt	185.127	5
3978571	dparB	17.5339	5
3978571	dsmc	69.7603	5
3978571	wt	154.096	5
3978601	dparB	17.1709	5
3978601	dsmc	60.8502	5
3978601	wt	133.62	5
3978631	dparB	17.3376	5
3978631	dsmc	56.1867	5
3978631	wt	124.888	5
3978661	dparB	18.2473	5
3978661	dsmc	53.2016	5
3978661	wt	119.825	5
3978691	dparB	18.096	5
3978691	dsmc	50.899	5
3978691	wt	115.333	5
3978721	dparB	17.4862	5
3978721	dsmc	47.869	5
3978721	wt	108.321	5
3978751	dparB	17.2127	5
3978751	dsmc	45.5274	5
3978751	wt	103.907	5
3978781	dparB	17.7635	5
3978781	dsmc	44.6763	5
3978781	wt	102.683	5
3978811	dparB	17.9228	5
3978811	dsmc	43.5116	5
3978811	wt	100.125	5
3978841	dparB	17.7238	5
3978841	dsmc	43.6078	5
3978841	wt	98.795	5
3978871	dparB	17.6373	5
3978871	dsmc	42.7214	5
3978871	wt	96.297	5
3978901	dparB	18.0265	5
3978901	dsmc	42.2005	5
3978901	wt	94.8579	5
3978931	dparB	18.208	5
3978931	dsmc	42.4429	5
3978931	wt	95.424	5
3978961	dparB	18.0333	5
3978961	dsmc	42.4555	5
3978961	wt	95.7938	5
3978991	dparB	18.0106	5
3978991	dsmc	42.0859	5
3978991	wt	94.4769	5
3979021	dparB	17.8034	5
3979021	dsmc	40.6303	5
3979021	wt	92.3579	5
3979051	dparB	16.9026	5
3979051	dsmc	39.575	5
3979051	wt	89.2959	5
3979081	dparB	16.1455	5
3979081	dsmc	39.1027	5
3979081	wt	88.1951	5
3979111	dparB	16.1231	5
3979111	dsmc	38.9964	5
3979111	wt	86.6365	5
3979141	dparB	15.5833	5
3979141	dsmc	38.0122	5
3979141	wt	84.3309	5
3979171	dparB	15.3257	5
3979171	dsmc	37.8842	5
3979171	wt	83.9969	5
3979201	dparB	14.2862	5
3979201	dsmc	36.3851	5
3979201	wt	81.1399	5
3979231	dparB	12.3589	5
3979231	dsmc	35.0071	5
3979231	wt	79.0016	5
3979261	dparB	10.187	5
3979261	dsmc	35.1599	5
3979261	wt	80.0705	5
3979291	dparB	7.37746	5
3979291	dsmc	34.9303	5
3979291	wt	79.1491	5
3979321	dparB	5.05898	5
3979321	dsmc	33.4427	5
3979321	wt	75.073	5
3979351	dparB	2.1712	5
3979351	dsmc	31.7193	5
3979351	wt	69.3066	5
3979381	dparB	0.923107	5
3979381	dsmc	29.3225	5
3979381	wt	62.638	5
3980281	dparB	1.23093	6
3980281	dsmc	37.2174	6
3980281	wt	80.6736	6
3980311	dparB	1.31328	6
3980311	dsmc	40.0112	6
3980311	wt	88.611	6
3980341	dparB	1.26009	6
3980341	dsmc	39.9147	6
3980341	wt	89.7853	6
3980371	dparB	1.29577	6
3980371	dsmc	37.3555	6
3980371	wt	84.1805	6
3980401	dparB	1.15233	6
3980401	dsmc	33.9867	6
3980401	wt	78.1349	6
3980431	dparB	1.04114	6
3980431	dsmc	30.5831	6
3980431	wt	71.0432	6
3980461	dparB	1.6194	6
3980461	dsmc	29.7843	6
3980461	wt	69.9925	6
3980491	dparB	4.87438	6
3980491	dsmc	29.7146	6
3980491	wt	69.0721	6
3980521	dparB	8.18425	6
3980521	dsmc	33.9424	6
3980521	wt	77.8759	6
3980551	dparB	10.8473	6
3980551	dsmc	39.3343	6
3980551	wt	89.1161	6
3980581	dparB	13.3706	6
3980581	dsmc	43.0395	6
3980581	wt	96.6579	6
3980611	dparB	16.2659	6
3980611	dsmc	46.4623	6
3980611	wt	103.704	6
3980641	dparB	17.8562	6
3980641	dsmc	46.5922	6
3980641	wt	103.823	6
3980671	dparB	17.2463	6
3980671	dsmc	45.6705	6
3980671	wt	101.988	6
3980701	dparB	16.3902	6
3980701	dsmc	45.3424	6
3980701	wt	99.4231	6
3980731	dparB	16.2749	6
3980731	dsmc	44.1289	6
3980731	wt	97.8712	6
3980761	dparB	15.9845	6
3980761	dsmc	42.9421	6
3980761	wt	96.6611	6
3980791	dparB	15.9701	6
3980791	dsmc	43.709	6
3980791	wt	98.4272	6
3980821	dparB	15.8541	6
3980821	dsmc	45.0434	6
3980821	wt	101.919	6
3980851	dparB	16.1043	6
3980851	dsmc	46.4429	6
3980851	wt	105.024	6
3980881	dparB	16.4746	6
3980881	dsmc	48.8101	6
3980881	wt	109.756	6
3980911	dparB	16.6829	6
3980911	dsmc	50.3826	6
3980911	wt	112.973	6
3980941	dparB	16.5984	6
3980941	dsmc	53.5852	6
3980941	wt	118.602	6
3980971	dparB	16.6726	6
3980971	dsmc	56.7477	6
3980971	wt	125.229	6
3981001	dparB	16.4272	6
3981001	dsmc	60.0868	6
3981001	wt	131.749	6
3981031	dparB	16.8503	6
3981031	dsmc	68.9553	6
3981031	wt	151.769	6
3981061	dparB	17.5799	6
3981061	dsmc	80.3802	6
3981061	wt	178.294	6
3981091	dparB	18.3712	6
3981091	dsmc	95.662	6
3981091	wt	213.159	6
3981121	dparB	18.7267	6
3981121	dsmc	116.401	6
3981121	wt	256.604	6
3981151	dparB	16.7809	6
3981151	dsmc	118.074	6
3981151	wt	257.926	6
3981181	dparB	14.4378	6
3981181	dsmc	110.425	6
3981181	wt	239.51	6
3981211	dparB	12.6701	6
3981211	dsmc	115.625	6
3981211	wt	246.306	6
3981241	dparB	12.4662	6
3981241	dsmc	144.563	6
3981241	wt	294.307	6
3981271	dparB	14.2877	6
3981271	dsmc	195.641	6
3981271	wt	378.253	6
3981301	dparB	18.1704	6
3981301	dsmc	203.294	6
3981301	wt	389.152	6
3981331	dparB	20.9937	6
3981331	dsmc	214.618	6
3981331	wt	417.078	6
3981361	dparB	23.7037	6
3981361	dsmc	217.642	6
3981361	wt	432.425	6
3981391	dparB	24.7476	6
3981391	dsmc	190.588	6
3981391	wt	390.384	6
3981421	dparB	24.235	6
3981421	dsmc	152.712	6
3981421	wt	319.721	6
3981451	dparB	21.8837	6
3981451	dsmc	107.395	6
3981451	wt	229.454	6
3981481	dparB	17.8026	6
3981481	dsmc	81.7024	6
3981481	wt	176.19	6
3981511	dparB	16.4104	6
3981511	dsmc	66.0789	6
3981511	wt	143.027	6
3981541	dparB	15.1376	6
3981541	dsmc	55.1231	6
3981541	wt	118.98	6
3981571	dparB	14.3765	6
3981571	dsmc	47.4814	6
3981571	wt	103.864	6
3981601	dparB	13.3483	6
3981601	dsmc	42.1928	6
3981601	wt	91.6279	6
3981631	dparB	10.8861	6
3981631	dsmc	35.6823	6
3981631	wt	76.1986	6
3981661	dparB	8.73161	6
3981661	dsmc	29.2988	6
3981661	wt	61.6285	6
3981691	dparB	6.73229	6
3981691	dsmc	23.489	6
3981691	wt	49.2075	6
3981721	dparB	5.1695	6
3981721	dsmc	19.9303	6
3981721	wt	41.2639	6
3981751	dparB	4.29582	6
3981751	dsmc	17.5015	6
3981751	wt	35.5257	6
3981781	dparB	4.18601	6
3981781	dsmc	16.2487	6
3981781	wt	32.8119	6
3981811	dparB	5.52744	6
3981811	dsmc	18.5847	6
3981811	wt	37.2564	6
3981841	dparB	7.08579	6
3981841	dsmc	22.4371	6
3981841	wt	45.5303	6
3981871	dparB	9.03808	6
3981871	dsmc	25.7372	6
3981871	wt	53.1048	6
3981901	dparB	10.6812	6
3981901	dsmc	28.5226	6
3981901	wt	58.7061	6
3981931	dparB	11.3815	6
3981931	dsmc	29.9037	6
3981931	wt	61.5739	6
3981961	dparB	11.4426	6
3981961	dsmc	30.4704	6
3981961	wt	62.6948	6
3981991	dparB	12.1987	6
3981991	dsmc	31.5162	6
3981991	wt	62.9011	6
3982021	dparB	12.803	6
3982021	dsmc	32.1045	6
3982021	wt	63.726	6
3982051	dparB	13.5696	6
3982051	dsmc	34.0351	6
3982051	wt	66.6796	6
3982081	dparB	14.8819	6
3982081	dsmc	36.0407	6
3982081	wt	70.8535	6
3982111	dparB	15.3146	6
3982111	dsmc	36.3816	6
3982111	wt	71.2417	6
3982141	dparB	16.1963	6
3982141	dsmc	37.4189	6
3982141	wt	74.2979	6
3982171	dparB	16.2669	6
3982171	dsmc	37.8232	6
3982171	wt	76.1626	6
3982201	dparB	16.5655	6
3982201	dsmc	38.1652	6
3982201	wt	78.1878	6
3982231	dparB	16.6534	6
3982231	dsmc	38.3299	6
3982231	wt	78.6889	6
3982261	dparB	15.7776	6
3982261	dsmc	37.0429	6
3982261	wt	77.054	6
3980311	dparB	1.31328	7
3980311	dsmc	40.0112	7
3980311	wt	88.611	7
3980341	dparB	1.26009	7
3980341	dsmc	39.9147	7
3980341	wt	89.7853	7
3980371	dparB	1.29577	7
3980371	dsmc	37.3555	7
3980371	wt	84.1805	7
3980401	dparB	1.15233	7
3980401	dsmc	33.9867	7
3980401	wt	78.1349	7
3980431	dparB	1.04114	7
3980431	dsmc	30.5831	7
3980431	wt	71.0432	7
3980461	dparB	1.6194	7
3980461	dsmc	29.7843	7
3980461	wt	69.9925	7
3980491	dparB	4.87438	7
3980491	dsmc	29.7146	7
3980491	wt	69.0721	7
3980521	dparB	8.18425	7
3980521	dsmc	33.9424	7
3980521	wt	77.8759	7
3980551	dparB	10.8473	7
3980551	dsmc	39.3343	7
3980551	wt	89.1161	7
3980581	dparB	13.3706	7
3980581	dsmc	43.0395	7
3980581	wt	96.6579	7
3980611	dparB	16.2659	7
3980611	dsmc	46.4623	7
3980611	wt	103.704	7
3980641	dparB	17.8562	7
3980641	dsmc	46.5922	7
3980641	wt	103.823	7
3980671	dparB	17.2463	7
3980671	dsmc	45.6705	7
3980671	wt	101.988	7
3980701	dparB	16.3902	7
3980701	dsmc	45.3424	7
3980701	wt	99.4231	7
3980731	dparB	16.2749	7
3980731	dsmc	44.1289	7
3980731	wt	97.8712	7
3980761	dparB	15.9845	7
3980761	dsmc	42.9421	7
3980761	wt	96.6611	7
3980791	dparB	15.9701	7
3980791	dsmc	43.709	7
3980791	wt	98.4272	7
3980821	dparB	15.8541	7
3980821	dsmc	45.0434	7
3980821	wt	101.919	7
3980851	dparB	16.1043	7
3980851	dsmc	46.4429	7
3980851	wt	105.024	7
3980881	dparB	16.4746	7
3980881	dsmc	48.8101	7
3980881	wt	109.756	7
3980911	dparB	16.6829	7
3980911	dsmc	50.3826	7
3980911	wt	112.973	7
3980941	dparB	16.5984	7
3980941	dsmc	53.5852	7
3980941	wt	118.602	7
3980971	dparB	16.6726	7
3980971	dsmc	56.7477	7
3980971	wt	125.229	7
3981001	dparB	16.4272	7
3981001	dsmc	60.0868	7
3981001	wt	131.749	7
3981031	dparB	16.8503	7
3981031	dsmc	68.9553	7
3981031	wt	151.769	7
3981061	dparB	17.5799	7
3981061	dsmc	80.3802	7
3981061	wt	178.294	7
3981091	dparB	18.3712	7
3981091	dsmc	95.662	7
3981091	wt	213.159	7
3981121	dparB	18.7267	7
3981121	dsmc	116.401	7
3981121	wt	256.604	7
3981151	dparB	16.7809	7
3981151	dsmc	118.074	7
3981151	wt	257.926	7
3981181	dparB	14.4378	7
3981181	dsmc	110.425	7
3981181	wt	239.51	7
3981211	dparB	12.6701	7
3981211	dsmc	115.625	7
3981211	wt	246.306	7
3981241	dparB	12.4662	7
3981241	dsmc	144.563	7
3981241	wt	294.307	7
3981271	dparB	14.2877	7
3981271	dsmc	195.641	7
3981271	wt	378.253	7
3981301	dparB	18.1704	7
3981301	dsmc	203.294	7
3981301	wt	389.152	7
3981331	dparB	20.9937	7
3981331	dsmc	214.618	7
3981331	wt	417.078	7
3981361	dparB	23.7037	7
3981361	dsmc	217.642	7
3981361	wt	432.425	7
3981391	dparB	24.7476	7
3981391	dsmc	190.588	7
3981391	wt	390.384	7
3981421	dparB	24.235	7
3981421	dsmc	152.712	7
3981421	wt	319.721	7
3981451	dparB	21.8837	7
3981451	dsmc	107.395	7
3981451	wt	229.454	7
3981481	dparB	17.8026	7
3981481	dsmc	81.7024	7
3981481	wt	176.19	7
3981511	dparB	16.4104	7
3981511	dsmc	66.0789	7
3981511	wt	143.027	7
3981541	dparB	15.1376	7
3981541	dsmc	55.1231	7
3981541	wt	118.98	7
3981571	dparB	14.3765	7
3981571	dsmc	47.4814	7
3981571	wt	103.864	7
3981601	dparB	13.3483	7
3981601	dsmc	42.1928	7
3981601	wt	91.6279	7
3981631	dparB	10.8861	7
3981631	dsmc	35.6823	7
3981631	wt	76.1986	7
3981661	dparB	8.73161	7
3981661	dsmc	29.2988	7
3981661	wt	61.6285	7
3981691	dparB	6.73229	7
3981691	dsmc	23.489	7
3981691	wt	49.2075	7
3981721	dparB	5.1695	7
3981721	dsmc	19.9303	7
3981721	wt	41.2639	7
3981751	dparB	4.29582	7
3981751	dsmc	17.5015	7
3981751	wt	35.5257	7
3981781	dparB	4.18601	7
3981781	dsmc	16.2487	7
3981781	wt	32.8119	7
3981811	dparB	5.52744	7
3981811	dsmc	18.5847	7
3981811	wt	37.2564	7
3981841	dparB	7.08579	7
3981841	dsmc	22.4371	7
3981841	wt	45.5303	7
3981871	dparB	9.03808	7
3981871	dsmc	25.7372	7
3981871	wt	53.1048	7
3981901	dparB	10.6812	7
3981901	dsmc	28.5226	7
3981901	wt	58.7061	7
3981931	dparB	11.3815	7
3981931	dsmc	29.9037	7
3981931	wt	61.5739	7
3981961	dparB	11.4426	7
3981961	dsmc	30.4704	7
3981961	wt	62.6948	7
3981991	dparB	12.1987	7
3981991	dsmc	31.5162	7
3981991	wt	62.9011	7
3982021	dparB	12.803	7
3982021	dsmc	32.1045	7
3982021	wt	63.726	7
3982051	dparB	13.5696	7
3982051	dsmc	34.0351	7
3982051	wt	66.6796	7
3982081	dparB	14.8819	7
3982081	dsmc	36.0407	7
3982081	wt	70.8535	7
3982111	dparB	15.3146	7
3982111	dsmc	36.3816	7
3982111	wt	71.2417	7
3982141	dparB	16.1963	7
3982141	dsmc	37.4189	7
3982141	wt	74.2979	7
3982171	dparB	16.2669	7
3982171	dsmc	37.8232	7
3982171	wt	76.1626	7
3982201	dparB	16.5655	7
3982201	dsmc	38.1652	7
3982201	wt	78.1878	7
3982231	dparB	16.6534	7
3982231	dsmc	38.3299	7
3982231	wt	78.6889	7
3982261	dparB	15.7776	7
3982261	dsmc	37.0429	7
3982261	wt	77.054	7
3982291	dparB	15.9685	7
3982291	dsmc	37.7945	7
3982291	wt	78.5021	7
3982441	dparB	16.3706	8
3982441	dsmc	38.1518	8
3982441	wt	78.9932	8
3982471	dparB	16.7247	8
3982471	dsmc	38.5645	8
3982471	wt	81.0053	8
3982501	dparB	16.4457	8
3982501	dsmc	39.3373	8
3982501	wt	81.7145	8
3982531	dparB	16.7858	8
3982531	dsmc	40.1451	8
3982531	wt	83.0819	8
3982561	dparB	16.8281	8
3982561	dsmc	40.9287	8
3982561	wt	85.122	8
3982591	dparB	16.7845	8
3982591	dsmc	41.4534	8
3982591	wt	86.3766	8
3982621	dparB	16.1558	8
3982621	dsmc	39.9319	8
3982621	wt	83.4429	8
3982651	dparB	16.1369	8
3982651	dsmc	39.5371	8
3982651	wt	83.8227	8
3982681	dparB	16.0405	8
3982681	dsmc	39.0505	8
3982681	wt	84.3418	8
3982711	dparB	15.6095	8
3982711	dsmc	38.0359	8
3982711	wt	82.974	8
3982741	dparB	15.6249	8
3982741	dsmc	38.4466	8
3982741	wt	83.0306	8
3982771	dparB	15.6431	8
3982771	dsmc	37.4962	8
3982771	wt	81.6361	8
3982801	dparB	15.5075	8
3982801	dsmc	36.5784	8
3982801	wt	79.3377	8
3982831	dparB	14.6692	8
3982831	dsmc	34.4585	8
3982831	wt	73.9983	8
3982861	dparB	14.0165	8
3982861	dsmc	33.5362	8
3982861	wt	70.7743	8
3982891	dparB	13.4613	8
3982891	dsmc	32.5088	8
3982891	wt	67.865	8
3982921	dparB	12.8878	8
3982921	dsmc	31.6498	8
3982921	wt	64.3416	8
3982951	dparB	11.8776	8
3982951	dsmc	30.393	8
3982951	wt	61.468	8
3982981	dparB	10.6058	8
3982981	dsmc	29.6425	8
3982981	wt	58.459	8
3983011	dparB	9.80998	8
3983011	dsmc	28.9369	8
3983011	wt	55.6089	8
3983041	dparB	8.42495	8
3983041	dsmc	27.1396	8
3983041	wt	51.665	8
3983071	dparB	7.1902	8
3983071	dsmc	25.2178	8
3983071	wt	47.1447	8
3983101	dparB	6.22073	8
3983101	dsmc	23.0763	8
3983101	wt	43.7974	8
3983131	dparB	5.80584	8
3983131	dsmc	21.3988	8
3983131	wt	40.9746	8
3983161	dparB	5.65346	8
3983161	dsmc	20.8428	8
3983161	wt	40.035	8
3983191	dparB	5.52235	8
3983191	dsmc	20.3993	8
3983191	wt	39.3732	8
3983221	dparB	4.89296	8
3983221	dsmc	18.3263	8
3983221	wt	35.3341	8
3983251	dparB	4.2272	8
3983251	dsmc	15.9016	8
3983251	wt	30.4949	8
3983281	dparB	3.15891	8
3983281	dsmc	12.4036	8
3983281	wt	23.4403	8
3983311	dparB	1.8744	8
3983311	dsmc	9.14593	8
3983311	wt	16.7174	8
3983341	dparB	1.30953	8
3983341	dsmc	18.8367	8
3983341	wt	34.3162	8
3983371	dparB	1.3411	8
3983371	dsmc	43.273	8
3983371	wt	74.6592	8
3983401	dparB	2.14411	8
3983401	dsmc	72.4158	8
3983401	wt	123.544	8
3983431	dparB	2.63485	8
3983431	dsmc	90.2967	8
3983431	wt	152.143	8
3983461	dparB	3.00067	8
3983461	dsmc	87.8222	8
3983461	wt	150.922	8
3983491	dparB	3.52811	8
3983491	dsmc	76.546	8
3983491	wt	135.548	8
3983521	dparB	4.16333	8
3983521	dsmc	54.5962	8
3983521	wt	98.847	8
3983551	dparB	4.89223	8
3983551	dsmc	35.7347	8
3983551	wt	65.6672	8
3983581	dparB	5.91559	8
3983581	dsmc	27.8398	8
3983581	wt	52.0914	8
3983611	dparB	7.55011	8
3983611	dsmc	26.6003	8
3983611	wt	51.5553	8
3983641	dparB	8.68395	8
3983641	dsmc	28.0922	8
3983641	wt	54.6472	8
3983671	dparB	9.70388	8
3983671	dsmc	29.0547	8
3983671	wt	57.3079	8
3983701	dparB	10.4746	8
3983701	dsmc	30.1073	8
3983701	wt	59.4735	8
3983731	dparB	10.8377	8
3983731	dsmc	30.6424	8
3983731	wt	60.5256	8
3983761	dparB	10.6805	8
3983761	dsmc	30.3441	8
3983761	wt	60.1114	8
3983791	dparB	10.1781	8
3983791	dsmc	30.0779	8
3983791	wt	59.0031	8
3983821	dparB	9.70658	8
3983821	dsmc	28.9906	8
3983821	wt	55.9039	8
3983851	dparB	8.75737	8
3983851	dsmc	26.38	8
3983851	wt	50.9895	8
3983881	dparB	7.40427	8
3983881	dsmc	23.5206	8
3983881	wt	45.7342	8
3983911	dparB	6.70248	8
3983911	dsmc	21.6877	8
3983911	wt	42.0276	8
3983941	dparB	6.38371	8
3983941	dsmc	20.7498	8
3983941	wt	39.3651	8
3983971	dparB	6.34663	8
3983971	dsmc	21.3256	8
3983971	wt	39.69	8
3984001	dparB	6.56455	8
3984001	dsmc	22.3052	8
3984001	wt	41.3777	8
3984031	dparB	7.08889	8
3984031	dsmc	23.7197	8
3984031	wt	44.4336	8
3984061	dparB	7.67536	8
3984061	dsmc	24.8234	8
3984061	wt	46.2732	8
3984091	dparB	8.01509	8
3984091	dsmc	25.396	8
3984091	wt	47.3436	8
3984121	dparB	8.0415	8
3984121	dsmc	25.5508	8
3984121	wt	47.8487	8
3984151	dparB	7.37165	8
3984151	dsmc	24.5384	8
3984151	wt	44.6827	8
3984181	dparB	6.31845	8
3984181	dsmc	21.4681	8
3984181	wt	38.8046	8
3984211	dparB	4.97288	8
3984211	dsmc	17.9069	8
3984211	wt	31.4659	8
3984241	dparB	3.56795	8
3984241	dsmc	14.3929	8
3984241	wt	25.0179	8
3984271	dparB	2.48215	8
3984271	dsmc	12.0483	8
3984271	wt	20.6626	8
3984301	dparB	2.29718	8
3984301	dsmc	11.1409	8
3984301	wt	19.1465	8
3984331	dparB	2.96772	8
3984331	dsmc	11.9625	8
3984331	wt	22.2236	8
3984361	dparB	4.78585	8
3984361	dsmc	16.2786	8
3984361	wt	30.6725	8
3984391	dparB	6.4643	8
3984391	dsmc	20.2325	8
3984391	wt	38.8463	8
3984421	dparB	8.09264	8
3984421	dsmc	23.6263	8
3984421	wt	45.3666	8
3984451	dparB	9.80303	8
3984451	dsmc	26.6756	8
3984451	wt	52.2377	8
3991801	dparB	14.9506	9
3991801	dsmc	38.8585	9
3991801	wt	77.9052	9
3991831	dparB	14.6002	9
3991831	dsmc	37.8717	9
3991831	wt	76.0915	9
3991861	dparB	13.6617	9
3991861	dsmc	36.4121	9
3991861	wt	73.0735	9
3991891	dparB	13.0134	9
3991891	dsmc	36.077	9
3991891	wt	71.4309	9
3991921	dparB	12.906	9
3991921	dsmc	35.897	9
3991921	wt	69.9199	9
3991951	dparB	12.1912	9
3991951	dsmc	35.3188	9
3991951	wt	67.847	9
3991981	dparB	12.2863	9
3991981	dsmc	35.6269	9
3991981	wt	68.6657	9
3992011	dparB	12.0896	9
3992011	dsmc	34.9928	9
3992011	wt	67.9475	9
3992041	dparB	12.7942	9
3992041	dsmc	36.4843	9
3992041	wt	71.3413	9
3992071	dparB	13.2235	9
3992071	dsmc	37.5985	9
3992071	wt	74.6407	9
3992101	dparB	13.5543	9
3992101	dsmc	38.3469	9
3992101	wt	77.0759	9
3992131	dparB	14.405	9
3992131	dsmc	39.6058	9
3992131	wt	80.6562	9
3992161	dparB	14.8672	9
3992161	dsmc	40.9597	9
3992161	wt	83.8195	9
3992191	dparB	15.5563	9
3992191	dsmc	41.5759	9
3992191	wt	86.3871	9
3992221	dparB	16.1157	9
3992221	dsmc	41.4503	9
3992221	wt	87.8146	9
3992251	dparB	16.3089	9
3992251	dsmc	41.6603	9
3992251	wt	87.2345	9
3992281	dparB	17.0491	9
3992281	dsmc	44.0516	9
3992281	wt	91.2713	9
3992311	dparB	17.3638	9
3992311	dsmc	46.7492	9
3992311	wt	96.2187	9
3992341	dparB	17.4558	9
3992341	dsmc	47.1401	9
3992341	wt	97.9323	9
3992371	dparB	17.5223	9
3992371	dsmc	49.3716	9
3992371	wt	100.896	9
3992401	dparB	17.3318	9
3992401	dsmc	51.3045	9
3992401	wt	104.909	9
3992431	dparB	17.1843	9
3992431	dsmc	55.5361	9
3992431	wt	114.136	9
3992461	dparB	17.6922	9
3992461	dsmc	61.4563	9
3992461	wt	126.802	9
3992491	dparB	18.0288	9
3992491	dsmc	70.2554	9
3992491	wt	143.493	9
3992521	dparB	18.4025	9
3992521	dsmc	79.883	9
3992521	wt	162.042	9
3992551	dparB	18.6771	9
3992551	dsmc	91.4771	9
3992551	wt	185.448	9
3992581	dparB	19.2965	9
3992581	dsmc	105.913	9
3992581	wt	215.767	9
3992611	dparB	20.5713	9
3992611	dsmc	129.779	9
3992611	wt	265.434	9
3992641	dparB	21.1554	9
3992641	dsmc	168.508	9
3992641	wt	340.087	9
3992671	dparB	18.888	9
3992671	dsmc	173.392	9
3992671	wt	346.437	9
3992701	dparB	15.4378	9
3992701	dsmc	160.176	9
3992701	wt	316.196	9
3992731	dparB	12.3122	9
3992731	dsmc	141.594	9
3992731	wt	276.045	9
3992761	dparB	9.67908	9
3992761	dsmc	135.51	9
3992761	wt	257.301	9
3992791	dparB	8.47623	9
3992791	dsmc	145.358	9
3992791	wt	274.053	9
3992821	dparB	7.05347	9
3992821	dsmc	131.65	9
3992821	wt	242.558	9
3992851	dparB	7.95909	9
3992851	dsmc	137.302	9
3992851	wt	252.974	9
3992881	dparB	9.072	9
3992881	dsmc	145.902	9
3992881	wt	271.692	9
3992911	dparB	10.152	9
3992911	dsmc	147.084	9
3992911	wt	279.736	9
3992941	dparB	10.7244	9
3992941	dsmc	129.453	9
3992941	wt	249.525	9
3992971	dparB	9.65373	9
3992971	dsmc	93.0128	9
3992971	wt	175.577	9
3993001	dparB	8.86136	9
3993001	dsmc	65.69	9
3993001	wt	125.313	9
3993031	dparB	8.78381	9
3993031	dsmc	54.0906	9
3993031	wt	104.201	9
3993061	dparB	9.3243	9
3993061	dsmc	47.6404	9
3993061	wt	92.5139	9
3993091	dparB	9.63796	9
3993091	dsmc	43.0578	9
3993091	wt	84.5288	9
3993121	dparB	8.58375	9
3993121	dsmc	36.9912	9
3993121	wt	72.1753	9
3993151	dparB	7.8233	9
3993151	dsmc	32.2154	9
3993151	wt	62.4856	9
3993181	dparB	7.49489	9
3993181	dsmc	30.6012	9
3993181	wt	58.6548	9
3993211	dparB	7.34628	9
3993211	dsmc	29.4875	9
3993211	wt	56.8906	9
3993241	dparB	6.6898	9
3993241	dsmc	27.5104	9
3993241	wt	53.8144	9
3993271	dparB	5.53844	9
3993271	dsmc	24.6501	9
3993271	wt	46.9171	9
3993301	dparB	4.94372	9
3993301	dsmc	23.5585	9
3993301	wt	44.5809	9
3993331	dparB	3.98834	9
3993331	dsmc	19.7646	9
3993331	wt	37.4956	9
3993361	dparB	2.74022	9
3993361	dsmc	14.5995	9
3993361	wt	27.2822	9
3993391	dparB	1.8281	9
3993391	dsmc	11.7806	9
3993391	wt	21.5217	9
3993421	dparB	1.69014	9
3993421	dsmc	10.24	9
3993421	wt	19.3579	9
3993451	dparB	2.40942	9
3993451	dsmc	11.8627	9
3993451	wt	22.6182	9
3993481	dparB	3.2862	9
3993481	dsmc	14.604	9
3993481	wt	27.7842	9
3993511	dparB	4.64897	9
3993511	dsmc	18.4697	9
3993511	wt	35.6193	9
3993541	dparB	6.27218	9
3993541	dsmc	22.9564	9
3993541	wt	44.4877	9
3993571	dparB	7.69359	9
3993571	dsmc	25.667	9
3993571	wt	50.3581	9
3993601	dparB	8.58928	9
3993601	dsmc	28.3289	9
3993601	wt	55.6987	9
3993631	dparB	9.32368	9
3993631	dsmc	31.1855	9
3993631	wt	60.8389	9
3993661	dparB	10.4441	9
3993661	dsmc	34.8541	9
3993661	wt	68.4161	9
3993691	dparB	11.2355	9
3993691	dsmc	37.1048	9
3993691	wt	73.3117	9
3993721	dparB	11.6802	9
3993721	dsmc	39.0861	9
3993721	wt	77.4767	9
3993751	dparB	12.3607	9
3993751	dsmc	41.0397	9
3993751	wt	82.0018	9
3993781	dparB	12.7355	9
3993781	dsmc	42.8555	9
3993781	wt	85.6081	9
3991861	dparB	13.6617	10
3991861	dsmc	36.4121	10
3991861	wt	73.0735	10
3991891	dparB	13.0134	10
3991891	dsmc	36.077	10
3991891	wt	71.4309	10
3991921	dparB	12.906	10
3991921	dsmc	35.897	10
3991921	wt	69.9199	10
3991951	dparB	12.1912	10
3991951	dsmc	35.3188	10
3991951	wt	67.847	10
3991981	dparB	12.2863	10
3991981	dsmc	35.6269	10
3991981	wt	68.6657	10
3992011	dparB	12.0896	10
3992011	dsmc	34.9928	10
3992011	wt	67.9475	10
3992041	dparB	12.7942	10
3992041	dsmc	36.4843	10
3992041	wt	71.3413	10
3992071	dparB	13.2235	10
3992071	dsmc	37.5985	10
3992071	wt	74.6407	10
3992101	dparB	13.5543	10
3992101	dsmc	38.3469	10
3992101	wt	77.0759	10
3992131	dparB	14.405	10
3992131	dsmc	39.6058	10
3992131	wt	80.6562	10
3992161	dparB	14.8672	10
3992161	dsmc	40.9597	10
3992161	wt	83.8195	10
3992191	dparB	15.5563	10
3992191	dsmc	41.5759	10
3992191	wt	86.3871	10
3992221	dparB	16.1157	10
3992221	dsmc	41.4503	10
3992221	wt	87.8146	10
3992251	dparB	16.3089	10
3992251	dsmc	41.6603	10
3992251	wt	87.2345	10
3992281	dparB	17.0491	10
3992281	dsmc	44.0516	10
3992281	wt	91.2713	10
3992311	dparB	17.3638	10
3992311	dsmc	46.7492	10
3992311	wt	96.2187	10
3992341	dparB	17.4558	10
3992341	dsmc	47.1401	10
3992341	wt	97.9323	10
3992371	dparB	17.5223	10
3992371	dsmc	49.3716	10
3992371	wt	100.896	10
3992401	dparB	17.3318	10
3992401	dsmc	51.3045	10
3992401	wt	104.909	10
3992431	dparB	17.1843	10
3992431	dsmc	55.5361	10
3992431	wt	114.136	10
3992461	dparB	17.6922	10
3992461	dsmc	61.4563	10
3992461	wt	126.802	10
3992491	dparB	18.0288	10
3992491	dsmc	70.2554	10
3992491	wt	143.493	10
3992521	dparB	18.4025	10
3992521	dsmc	79.883	10
3992521	wt	162.042	10
3992551	dparB	18.6771	10
3992551	dsmc	91.4771	10
3992551	wt	185.448	10
3992581	dparB	19.2965	10
3992581	dsmc	105.913	10
3992581	wt	215.767	10
3992611	dparB	20.5713	10
3992611	dsmc	129.779	10
3992611	wt	265.434	10
3992641	dparB	21.1554	10
3992641	dsmc	168.508	10
3992641	wt	340.087	10
3992671	dparB	18.888	10
3992671	dsmc	173.392	10
3992671	wt	346.437	10
3992701	dparB	15.4378	10
3992701	dsmc	160.176	10
3992701	wt	316.196	10
3992731	dparB	12.3122	10
3992731	dsmc	141.594	10
3992731	wt	276.045	10
3992761	dparB	9.67908	10
3992761	dsmc	135.51	10
3992761	wt	257.301	10
3992791	dparB	8.47623	10
3992791	dsmc	145.358	10
3992791	wt	274.053	10
3992821	dparB	7.05347	10
3992821	dsmc	131.65	10
3992821	wt	242.558	10
3992851	dparB	7.95909	10
3992851	dsmc	137.302	10
3992851	wt	252.974	10
3992881	dparB	9.072	10
3992881	dsmc	145.902	10
3992881	wt	271.692	10
3992911	dparB	10.152	10
3992911	dsmc	147.084	10
3992911	wt	279.736	10
3992941	dparB	10.7244	10
3992941	dsmc	129.453	10
3992941	wt	249.525	10
3992971	dparB	9.65373	10
3992971	dsmc	93.0128	10
3992971	wt	175.577	10
3993001	dparB	8.86136	10
3993001	dsmc	65.69	10
3993001	wt	125.313	10
3993031	dparB	8.78381	10
3993031	dsmc	54.0906	10
3993031	wt	104.201	10
3993061	dparB	9.3243	10
3993061	dsmc	47.6404	10
3993061	wt	92.5139	10
3993091	dparB	9.63796	10
3993091	dsmc	43.0578	10
3993091	wt	84.5288	10
3993121	dparB	8.58375	10
3993121	dsmc	36.9912	10
3993121	wt	72.1753	10
3993151	dparB	7.8233	10
3993151	dsmc	32.2154	10
3993151	wt	62.4856	10
3993181	dparB	7.49489	10
3993181	dsmc	30.6012	10
3993181	wt	58.6548	10
3993211	dparB	7.34628	10
3993211	dsmc	29.4875	10
3993211	wt	56.8906	10
3993241	dparB	6.6898	10
3993241	dsmc	27.5104	10
3993241	wt	53.8144	10
3993271	dparB	5.53844	10
3993271	dsmc	24.6501	10
3993271	wt	46.9171	10
3993301	dparB	4.94372	10
3993301	dsmc	23.5585	10
3993301	wt	44.5809	10
3993331	dparB	3.98834	10
3993331	dsmc	19.7646	10
3993331	wt	37.4956	10
3993361	dparB	2.74022	10
3993361	dsmc	14.5995	10
3993361	wt	27.2822	10
3993391	dparB	1.8281	10
3993391	dsmc	11.7806	10
3993391	wt	21.5217	10
3993421	dparB	1.69014	10
3993421	dsmc	10.24	10
3993421	wt	19.3579	10
3993451	dparB	2.40942	10
3993451	dsmc	11.8627	10
3993451	wt	22.6182	10
3993481	dparB	3.2862	10
3993481	dsmc	14.604	10
3993481	wt	27.7842	10
3993511	dparB	4.64897	10
3993511	dsmc	18.4697	10
3993511	wt	35.6193	10
3993541	dparB	6.27218	10
3993541	dsmc	22.9564	10
3993541	wt	44.4877	10
3993571	dparB	7.69359	10
3993571	dsmc	25.667	10
3993571	wt	50.3581	10
3993601	dparB	8.58928	10
3993601	dsmc	28.3289	10
3993601	wt	55.6987	10
3993631	dparB	9.32368	10
3993631	dsmc	31.1855	10
3993631	wt	60.8389	10
3993661	dparB	10.4441	10
3993661	dsmc	34.8541	10
3993661	wt	68.4161	10
3993691	dparB	11.2355	10
[truncated: 1,427 more rows]

## Sheet: Fig5C
position_genome	strain	coverage	parS_number	parS_order	position_genome_normalized
3735331	dparB	15.2451	1	12	-502
3735331	dsmc	20.0983	1	12	-502
3735331	wt	29.245	1	12	-502
3735361	dparB	15.3597	1	12	-472
3735361	dsmc	20.5642	1	12	-472
3735361	wt	29.9686	1	12	-472
3735391	dparB	15.0114	1	12	-442
3735391	dsmc	20.7945	1	12	-442
3735391	wt	30.8231	1	12	-442
3735421	dparB	15.536	1	12	-412
3735421	dsmc	21.4367	1	12	-412
3735421	wt	32.4191	1	12	-412
3735451	dparB	15.7429	1	12	-382
3735451	dsmc	22.2671	1	12	-382
3735451	wt	34.2925	1	12	-382
3735481	dparB	15.8689	1	12	-352
3735481	dsmc	24.0084	1	12	-352
3735481	wt	37.6434	1	12	-352
3735511	dparB	15.8726	1	12	-322
3735511	dsmc	25.1818	1	12	-322
3735511	wt	40.9675	1	12	-322
3735541	dparB	16.1485	1	12	-292
3735541	dsmc	27.939	1	12	-292
3735541	wt	46.3785	1	12	-292
3735571	dparB	16.1551	1	12	-262
3735571	dsmc	31.144	1	12	-262
3735571	wt	53.0516	1	12	-262
3735601	dparB	16.4176	1	12	-232
3735601	dsmc	35.4835	1	12	-232
3735601	wt	61.706	1	12	-232
3735631	dparB	16.2851	1	12	-202
3735631	dsmc	39.7956	1	12	-202
3735631	wt	71.6201	1	12	-202
3735661	dparB	16.2076	1	12	-172
3735661	dsmc	49.0487	1	12	-172
3735661	wt	90.5045	1	12	-172
3735691	dparB	15.284	1	12	-142
3735691	dsmc	58.4933	1	12	-142
3735691	wt	108.502	1	12	-142
3735721	dparB	13.9051	1	12	-112
3735721	dsmc	65.5227	1	12	-112
3735721	wt	122.611	1	12	-112
3735751	dparB	12.9123	1	12	-82
3735751	dsmc	72.5906	1	12	-82
3735751	wt	137.442	1	12	-82
3735781	dparB	12.0081	1	12	-52
3735781	dsmc	78.3456	1	12	-52
3735781	wt	149.694	1	12	-52
3735811	dparB	11.4196	1	12	-22
3735811	dsmc	84.4963	1	12	-22
3735811	wt	159.267	1	12	-22
3735841	dparB	10.0274	1	12	8
3735841	dsmc	71.7262	1	12	8
3735841	wt	137.783	1	12	8
3735871	dparB	8.77447	1	12	38
3735871	dsmc	61.4768	1	12	38
3735871	wt	117.036	1	12	38
3735901	dparB	7.32905	1	12	68
3735901	dsmc	48.6785	1	12	68
3735901	wt	93.4208	1	12	68
3735931	dparB	5.47321	1	12	98
3735931	dsmc	32.0511	1	12	98
3735931	wt	62.0346	1	12	98
3735961	dparB	3.49964	1	12	128
3735961	dsmc	18.6072	1	12	128
3735961	wt	35.4781	1	12	128
3735991	dparB	1.91764	1	12	158
3735991	dsmc	9.18117	1	12	158
3735991	wt	16.5259	1	12	158
3736021	dparB	1.00343	1	12	188
3736021	dsmc	3.11209	1	12	188
3736021	wt	4.74401	1	12	188
3736051	dparB	1.7066	1	12	218
3736051	dsmc	3.70135	1	12	218
3736051	wt	5.09255	1	12	218
3736081	dparB	2.67641	1	12	248
3736081	dsmc	5.41121	1	12	248
3736081	wt	7.39737	1	12	248
3736111	dparB	3.84562	1	12	278
3736111	dsmc	7.2513	1	12	278
3736111	wt	10.1039	1	12	278
3736141	dparB	5.22962	1	12	308
3736141	dsmc	9.12358	1	12	308
3736141	wt	12.666	1	12	308
3736171	dparB	6.69977	1	12	338
3736171	dsmc	10.5288	1	12	338
3736171	wt	14.6756	1	12	338
3736201	dparB	8.14452	1	12	368
3736201	dsmc	12.0109	1	12	368
3736201	wt	16.7449	1	12	368
3736231	dparB	9.67677	1	12	398
3736231	dsmc	13.0585	1	12	398
3736231	wt	18.8116	1	12	398
3736261	dparB	11.2444	1	12	428
3736261	dsmc	14.0951	1	12	428
3736261	wt	20.6241	1	12	428
3736291	dparB	12.662	1	12	458
3736291	dsmc	15.1656	1	12	458
3736291	wt	22.6969	1	12	458
3736321	dparB	13.3322	1	12	488
3736321	dsmc	16.0973	1	12	488
3736321	wt	23.9614	1	12	488
3895801	dparB	14.8182	2	14	-502
3895801	dsmc	16.767	2	14	-502
3895801	wt	23.1574	2	14	-502
3895831	dparB	14.3271	2	14	-472
3895831	dsmc	16.6119	2	14	-472
3895831	wt	23.0249	2	14	-472
3895861	dparB	14.1277	2	14	-442
3895861	dsmc	16.4723	2	14	-442
3895861	wt	22.5638	2	14	-442
3895891	dparB	13.9105	2	14	-412
3895891	dsmc	16.4045	2	14	-412
3895891	wt	22.5769	2	14	-412
3895921	dparB	13.7207	2	14	-382
3895921	dsmc	16.2357	2	14	-382
3895921	wt	22.4673	2	14	-382
3895951	dparB	13.5972	2	14	-352
3895951	dsmc	16.2192	2	14	-352
3895951	wt	22.9607	2	14	-352
3895981	dparB	13.3704	2	14	-322
3895981	dsmc	16.6926	2	14	-322
3895981	wt	23.8537	2	14	-322
3896011	dparB	13.5334	2	14	-292
3896011	dsmc	17.8583	2	14	-292
3896011	wt	26.1191	2	14	-292
3896041	dparB	12.8745	2	14	-262
3896041	dsmc	18.6302	2	14	-262
3896041	wt	27.6801	2	14	-262
3896071	dparB	12.1833	2	14	-232
3896071	dsmc	19.0691	2	14	-232
3896071	wt	29.0248	2	14	-232
3896101	dparB	11.5525	2	14	-202
3896101	dsmc	20.6106	2	14	-202
3896101	wt	32.2143	2	14	-202
3896131	dparB	12.3113	2	14	-172
3896131	dsmc	28.1393	2	14	-172
3896131	wt	45.478	2	14	-172
3896161	dparB	13.0172	2	14	-142
3896161	dsmc	36.6985	2	14	-142
3896161	wt	60.5222	2	14	-142
3896191	dparB	13.2337	2	14	-112
3896191	dsmc	46.2656	2	14	-112
3896191	wt	76.7822	2	14	-112
3896221	dparB	13.8404	2	14	-82
3896221	dsmc	56.5096	2	14	-82
3896221	wt	93.6541	2	14	-82
3896251	dparB	15.3421	2	14	-52
3896251	dsmc	66.2115	2	14	-52
3896251	wt	108.162	2	14	-52
3896281	dparB	16.5665	2	14	-22
3896281	dsmc	68.7874	2	14	-22
3896281	wt	112.081	2	14	-22
3896311	dparB	16.2817	2	14	8
3896311	dsmc	60.1467	2	14	8
3896311	wt	98.6474	2	14	8
3896341	dparB	16.0703	2	14	38
3896341	dsmc	50.6572	2	14	38
3896341	wt	83.1036	2	14	38
3896371	dparB	15.8589	2	14	68
3896371	dsmc	40.1	2	14	68
3896371	wt	65.5802	2	14	68
3896401	dparB	15.5999	2	14	98
3896401	dsmc	32.4028	2	14	98
3896401	wt	52.4212	2	14	98
3896431	dparB	14.8576	2	14	128
3896431	dsmc	26.5045	2	14	128
3896431	wt	41.7405	2	14	128
3896461	dparB	14.2152	2	14	158
3896461	dsmc	22.7307	2	14	158
3896461	wt	34.9114	2	14	158
3896491	dparB	13.5398	2	14	188
3896491	dsmc	20.9049	2	14	188
3896491	wt	31.2095	2	14	188
3896521	dparB	13.4702	2	14	218
3896521	dsmc	19.3188	2	14	218
3896521	wt	28.3279	2	14	218
3896551	dparB	13.0337	2	14	248
3896551	dsmc	17.8458	2	14	248
3896551	wt	25.3569	2	14	248
3896581	dparB	12.7969	2	14	278
3896581	dsmc	16.607	2	14	278
3896581	wt	23.2282	2	14	278
3896611	dparB	12.5309	2	14	308
3896611	dsmc	15.7688	2	14	308
3896611	wt	21.7126	2	14	308
3896641	dparB	12.0474	2	14	338
3896641	dsmc	15.1356	2	14	338
3896641	wt	20.3799	2	14	338
3896671	dparB	11.5793	2	14	368
3896671	dsmc	14.21	2	14	368
3896671	wt	18.6126	2	14	368
3896701	dparB	11.417	2	14	398
3896701	dsmc	13.7857	2	14	398
3896701	wt	17.9589	2	14	398
3896731	dparB	11.7358	2	14	428
3896731	dsmc	13.6163	2	14	428
3896731	wt	17.7909	2	14	428
3896761	dparB	11.8007	2	14	458
3896761	dsmc	13.5582	2	14	458
3896761	wt	17.9274	2	14	458
3896791	dparB	11.7646	2	14	488
3896791	dsmc	13.5908	2	14	488
3896791	wt	17.9317	2	14	488
3914131	dparB	10.3051	3	16	-502
3914131	dsmc	13.3808	3	16	-502
3914131	wt	19.0881	3	16	-502
3914161	dparB	11.337	3	16	-472
3914161	dsmc	14.2576	3	16	-472
3914161	wt	20.6067	3	16	-472
3914191	dparB	12.1479	3	16	-442
3914191	dsmc	15.0414	3	16	-442
3914191	wt	21.5829	3	16	-442
3914221	dparB	12.3734	3	16	-412
3914221	dsmc	15.5341	3	16	-412
3914221	wt	22.0883	3	16	-412
3914251	dparB	12.6847	3	16	-382
3914251	dsmc	15.7873	3	16	-382
3914251	wt	22.441	3	16	-382
3914281	dparB	12.5196	3	16	-352
3914281	dsmc	15.688	3	16	-352
3914281	wt	22.5529	3	16	-352
3914311	dparB	12.4219	3	16	-322
3914311	dsmc	15.1395	3	16	-322
3914311	wt	21.788	3	16	-322
3914341	dparB	11.9496	3	16	-292
3914341	dsmc	14.563	3	16	-292
3914341	wt	21.2668	3	16	-292
3914371	dparB	11.5838	3	16	-262
3914371	dsmc	14.3675	3	16	-262
3914371	wt	21.0361	3	16	-262
3914401	dparB	11.069	3	16	-232
3914401	dsmc	14.6179	3	16	-232
3914401	wt	21.2772	3	16	-232
3914431	dparB	10.0659	3	16	-202
3914431	dsmc	14.6048	3	16	-202
3914431	wt	21.0818	3	16	-202
3914461	dparB	8.8058	3	16	-172
3914461	dsmc	15.1016	3	16	-172
3914461	wt	21.9442	3	16	-172
3914491	dparB	7.88715	3	16	-142
3914491	dsmc	18.4114	3	16	-142
3914491	wt	28.1146	3	16	-142
3914521	dparB	7.37926	3	16	-112
3914521	dsmc	23.8234	3	16	-112
3914521	wt	37.983	3	16	-112
3914551	dparB	6.57383	3	16	-82
3914551	dsmc	30.3321	3	16	-82
3914551	wt	49.1248	3	16	-82
3914581	dparB	5.20182	3	16	-52
3914581	dsmc	33.2025	3	16	-52
3914581	wt	53.9523	3	16	-52
3914611	dparB	4.27559	3	16	-22
3914611	dsmc	33.5481	3	16	-22
3914611	wt	54.0887	3	16	-22
3914641	dparB	3.52919	3	16	8
3914641	dsmc	27.6851	3	16	8
3914641	wt	46.3917	3	16	8
3914671	dparB	2.42004	3	16	38
3914671	dsmc	18.7669	3	16	38
3914671	wt	31.6123	3	16	38
3914701	dparB	1.32465	3	16	68
3914701	dsmc	9.49037	3	16	68
3914701	wt	15.7791	3	16	68
3914731	dparB	0.902215	3	16	98
3914731	dsmc	3.82581	3	16	98
3914731	wt	5.67799	3	16	98
3914761	dparB	1.3195	3	16	128
3914761	dsmc	3.31317	3	16	128
3914761	wt	4.0643	3	16	128
3914791	dparB	1.66028	3	16	158
3914791	dsmc	4.33828	3	16	158
3914791	wt	5.35747	3	16	158
3914821	dparB	1.96364	3	16	188
3914821	dsmc	5.02324	3	16	188
3914821	wt	6.28159	3	16	188
3914851	dparB	2.1246	3	16	218
3914851	dsmc	5.108	3	16	218
3914851	wt	6.48783	3	16	218
3914881	dparB	2.13454	3	16	248
3914881	dsmc	4.64193	3	16	248
3914881	wt	6.15448	3	16	248
3914911	dparB	1.92932	3	16	278
3914911	dsmc	4.09876	3	16	278
3914911	wt	5.43647	3	16	278
3914941	dparB	1.57517	3	16	308
3914941	dsmc	3.67351	3	16	308
3914941	wt	4.69566	3	16	308
3914971	dparB	1.29032	3	16	338
3914971	dsmc	3.28149	3	16	338
3914971	wt	4.28072	3	16	338
3915001	dparB	1.19458	3	16	368
3915001	dsmc	3.25489	3	16	368
3915001	wt	3.99633	3	16	368
3915031	dparB	0.976319	3	16	398
3915031	dsmc	3.14941	3	16	398
3915031	wt	3.79626	3	16	398
3915061	dparB	0.819824	3	16	428
3915061	dsmc	2.80424	3	16	428
3915061	wt	3.35163	3	16	428
3915091	dparB	0.609468	3	16	458
3915091	dsmc	2.44029	3	16	458
3915091	wt	2.87709	3	16	458
3915121	dparB	0.5151	3	16	488
3915121	dsmc	2.12477	3	16	488
3915121	wt	2.51841	3	16	488
3977611	dparB	11.4098	4	3	-502
3977611	dsmc	28.1067	4	3	-502
3977611	wt	56.5335	4	3	-502
3977641	dparB	9.63525	4	3	-472
3977641	dsmc	25.4937	4	3	-472
3977641	wt	51.1446	4	3	-472
3977671	dparB	8.45234	4	3	-442
3977671	dsmc	24.0054	4	3	-442
3977671	wt	47.1313	4	3	-442
3977701	dparB	7.28111	4	3	-412
3977701	dsmc	23.495	4	3	-412
3977701	wt	45.8718	4	3	-412
3977731	dparB	6.74676	4	3	-382
3977731	dsmc	23.7965	4	3	-382
3977731	wt	47.0319	4	3	-382
3977761	dparB	7.34595	4	3	-352
3977761	dsmc	26.4217	4	3	-352
3977761	wt	52.9455	4	3	-352
3977791	dparB	8.3264	4	3	-322
3977791	dsmc	30.1035	4	3	-322
3977791	wt	61.0384	4	3	-322
3977821	dparB	9.68605	4	3	-292
3977821	dsmc	34.7965	4	3	-292
3977821	wt	71.9784	4	3	-292
3977851	dparB	11.1459	4	3	-262
3977851	dsmc	40.3873	4	3	-262
3977851	wt	86.1838	4	3	-262
3977881	dparB	12.8006	4	3	-232
3977881	dsmc	47.8574	4	3	-232
3977881	wt	103.783	4	3	-232
3977911	dparB	14.187	4	3	-202
3977911	dsmc	55.7622	4	3	-202
3977911	wt	123.353	4	3	-202
3977941	dparB	15.3761	4	3	-172
3977941	dsmc	73.6278	4	3	-172
3977941	wt	161.819	4	3	-172
3977971	dparB	16.55	4	3	-142
3977971	dsmc	101.407	4	3	-142
3977971	wt	219.492	4	3	-142
3978001	dparB	18.3115	4	3	-112
3978001	dsmc	139.522	4	3	-112
3978001	wt	295.469	4	3	-112
3978031	dparB	20.3471	4	3	-82
3978031	dsmc	178.666	4	3	-82
3978031	wt	372.279	4	3	-82
3978061	dparB	21.3262	4	3	-52
3978061	dsmc	205.489	4	3	-52
3978061	wt	419.907	4	3	-52
3978091	dparB	22.3163	4	3	-22
3978091	dsmc	214.821	4	3	-22
3978091	wt	436.62	4	3	-22
3978121	dparB	22.122	4	3	8
3978121	dsmc	191.396	4	3	8
3978121	wt	399.877	4	3	8
3978151	dparB	22.505	4	3	38
3978151	dsmc	166.945	4	3	38
3978151	wt	354.052	4	3	38
3978181	dparB	22.6959	4	3	68
3978181	dsmc	146.596	4	3	68
3978181	wt	314.375	4	3	68
3978211	dparB	22.0991	4	3	98
3978211	dsmc	133.46	4	3	98
3978211	wt	285.422	4	3	98
3978241	dparB	23.2356	4	3	128
3978241	dsmc	145.824	4	3	128
3978241	wt	312.031	4	3	128
3978271	dparB	23.9974	4	3	158
3978271	dsmc	173.749	4	3	158
3978271	wt	371.104	4	3	158
3978301	dparB	25.4541	4	3	188
3978301	dsmc	219.061	4	3	188
3978301	wt	459.181	4	3	188
3978331	dparB	25.8498	4	3	218
3978331	dsmc	261.445	4	3	218
3978331	wt	542.308	4	3	218
3978361	dparB	25.8212	4	3	248
3978361	dsmc	300.874	4	3	248
3978361	wt	609.806	4	3	248
3978391	dparB	25.5014	4	3	278
3978391	dsmc	305.386	4	3	278
3978391	wt	616.233	4	3	278
3978421	dparB	23.531	4	3	308
3978421	dsmc	265.147	4	3	308
3978421	wt	543.333	4	3	308
3978451	dparB	21.951	4	3	338
3978451	dsmc	216.763	4	3	338
3978451	wt	450.531	4	3	338
3978481	dparB	19.1629	4	3	368
3978481	dsmc	158.693	4	3	368
3978481	wt	334.832	4	3	368
3978511	dparB	18.2021	4	3	398
3978511	dsmc	114.321	4	3	398
3978511	wt	245.175	4	3	398
3978541	dparB	18.0027	4	3	428
3978541	dsmc	84.8928	4	3	428
3978541	wt	185.127	4	3	428
3978571	dparB	17.5339	4	3	458
3978571	dsmc	69.7603	4	3	458
3978571	wt	154.096	4	3	458
3978601	dparB	17.1709	4	3	488
3978601	dsmc	60.8502	4	3	488
3978601	wt	133.62	4	3	488
3977911	dparB	14.187	5	1	-502
3977911	dsmc	55.7622	5	1	-502
3977911	wt	123.353	5	1	-502
3977941	dparB	15.3761	5	1	-472
3977941	dsmc	73.6278	5	1	-472
3977941	wt	161.819	5	1	-472
3977971	dparB	16.55	5	1	-442
3977971	dsmc	101.407	5	1	-442
3977971	wt	219.492	5	1	-442
3978001	dparB	18.3115	5	1	-412
3978001	dsmc	139.522	5	1	-412
3978001	wt	295.469	5	1	-412
3978031	dparB	20.3471	5	1	-382
3978031	dsmc	178.666	5	1	-382
3978031	wt	372.279	5	1	-382
3978061	dparB	21.3262	5	1	-352
3978061	dsmc	205.489	5	1	-352
3978061	wt	419.907	5	1	-352
3978091	dparB	22.3163	5	1	-322
3978091	dsmc	214.821	5	1	-322
3978091	wt	436.62	5	1	-322
3978121	dparB	22.122	5	1	-292
3978121	dsmc	191.396	5	1	-292
3978121	wt	399.877	5	1	-292
3978151	dparB	22.505	5	1	-262
3978151	dsmc	166.945	5	1	-262
3978151	wt	354.052	5	1	-262
3978181	dparB	22.6959	5	1	-232
3978181	dsmc	146.596	5	1	-232
3978181	wt	314.375	5	1	-232
3978211	dparB	22.0991	5	1	-202
3978211	dsmc	133.46	5	1	-202
3978211	wt	285.422	5	1	-202
3978241	dparB	23.2356	5	1	-172
3978241	dsmc	145.824	5	1	-172
3978241	wt	312.031	5	1	-172
3978271	dparB	23.9974	5	1	-142
3978271	dsmc	173.749	5	1	-142
3978271	wt	371.104	5	1	-142
3978301	dparB	25.4541	5	1	-112
3978301	dsmc	219.061	5	1	-112
3978301	wt	459.181	5	1	-112
3978331	dparB	25.8498	5	1	-82
3978331	dsmc	261.445	5	1	-82
3978331	wt	542.308	5	1	-82
3978361	dparB	25.8212	5	1	-52
3978361	dsmc	300.874	5	1	-52
3978361	wt	609.806	5	1	-52
3978391	dparB	25.5014	5	1	-22
3978391	dsmc	305.386	5	1	-22
3978391	wt	616.233	5	1	-22
3978421	dparB	23.531	5	1	8
3978421	dsmc	265.147	5	1	8
3978421	wt	543.333	5	1	8
3978451	dparB	21.951	5	1	38
3978451	dsmc	216.763	5	1	38
3978451	wt	450.531	5	1	38
3978481	dparB	19.1629	5	1	68
3978481	dsmc	158.693	5	1	68
3978481	wt	334.832	5	1	68
3978511	dparB	18.2021	5	1	98
3978511	dsmc	114.321	5	1	98
3978511	wt	245.175	5	1	98
3978541	dparB	18.0027	5	1	128
3978541	dsmc	84.8928	5	1	128
3978541	wt	185.127	5	1	128
3978571	dparB	17.5339	5	1	158
3978571	dsmc	69.7603	5	1	158
3978571	wt	154.096	5	1	158
3978601	dparB	17.1709	5	1	188
3978601	dsmc	60.8502	5	1	188
3978601	wt	133.62	5	1	188
3978631	dparB	17.3376	5	1	218
3978631	dsmc	56.1867	5	1	218
3978631	wt	124.888	5	1	218
3978661	dparB	18.2473	5	1	248
3978661	dsmc	53.2016	5	1	248
3978661	wt	119.825	5	1	248
3978691	dparB	18.096	5	1	278
3978691	dsmc	50.899	5	1	278
3978691	wt	115.333	5	1	278
3978721	dparB	17.4862	5	1	308
3978721	dsmc	47.869	5	1	308
3978721	wt	108.321	5	1	308
3978751	dparB	17.2127	5	1	338
3978751	dsmc	45.5274	5	1	338
3978751	wt	103.907	5	1	338
3978781	dparB	17.7635	5	1	368
3978781	dsmc	44.6763	5	1	368
3978781	wt	102.683	5	1	368
3978811	dparB	17.9228	5	1	398
3978811	dsmc	43.5116	5	1	398
3978811	wt	100.125	5	1	398
3978841	dparB	17.7238	5	1	428
3978841	dsmc	43.6078	5	1	428
3978841	wt	98.795	5	1	428
3978871	dparB	17.6373	5	1	458
3978871	dsmc	42.7214	5	1	458
3978871	wt	96.297	5	1	458
3978901	dparB	18.0265	5	1	488
3978901	dsmc	42.2005	5	1	488
3978901	wt	94.8579	5	1	488
3980791	dparB	15.9701	6	5	-502
3980791	dsmc	43.709	6	5	-502
3980791	wt	98.4272	6	5	-502
3980821	dparB	15.8541	6	5	-472
3980821	dsmc	45.0434	6	5	-472
3980821	wt	101.919	6	5	-472
3980851	dparB	16.1043	6	5	-442
3980851	dsmc	46.4429	6	5	-442
3980851	wt	105.024	6	5	-442
3980881	dparB	16.4746	6	5	-412
3980881	dsmc	48.8101	6	5	-412
3980881	wt	109.756	6	5	-412
3980911	dparB	16.6829	6	5	-382
3980911	dsmc	50.3826	6	5	-382
3980911	wt	112.973	6	5	-382
3980941	dparB	16.5984	6	5	-352
3980941	dsmc	53.5852	6	5	-352
3980941	wt	118.602	6	5	-352
3980971	dparB	16.6726	6	5	-322
3980971	dsmc	56.7477	6	5	-322
3980971	wt	125.229	6	5	-322
3981001	dparB	16.4272	6	5	-292
3981001	dsmc	60.0868	6	5	-292
3981001	wt	131.749	6	5	-292
3981031	dparB	16.8503	6	5	-262
3981031	dsmc	68.9553	6	5	-262
3981031	wt	151.769	6	5	-262
3981061	dparB	17.5799	6	5	-232
3981061	dsmc	80.3802	6	5	-232
3981061	wt	178.294	6	5	-232
3981091	dparB	18.3712	6	5	-202
3981091	dsmc	95.662	6	5	-202
3981091	wt	213.159	6	5	-202
3981121	dparB	18.7267	6	5	-172
3981121	dsmc	116.401	6	5	-172
3981121	wt	256.604	6	5	-172
3981151	dparB	16.7809	6	5	-142
3981151	dsmc	118.074	6	5	-142
3981151	wt	257.926	6	5	-142
3981181	dparB	14.4378	6	5	-112
3981181	dsmc	110.425	6	5	-112
3981181	wt	239.51	6	5	-112
3981211	dparB	12.6701	6	5	-82
3981211	dsmc	115.625	6	5	-82
3981211	wt	246.306	6	5	-82
3981241	dparB	12.4662	6	5	-52
3981241	dsmc	144.563	6	5	-52
3981241	wt	294.307	6	5	-52
3981271	dparB	14.2877	6	5	-22
3981271	dsmc	195.641	6	5	-22
3981271	wt	378.253	6	5	-22
3981301	dparB	18.1704	6	5	8
3981301	dsmc	203.294	6	5	8
3981301	wt	389.152	6	5	8
3981331	dparB	20.9937	6	5	38
3981331	dsmc	214.618	6	5	38
3981331	wt	417.078	6	5	38
3981361	dparB	23.7037	6	5	68
3981361	dsmc	217.642	6	5	68
3981361	wt	432.425	6	5	68
3981391	dparB	24.7476	6	5	98
3981391	dsmc	190.588	6	5	98
3981391	wt	390.384	6	5	98
3981421	dparB	24.235	6	5	128
3981421	dsmc	152.712	6	5	128
3981421	wt	319.721	6	5	128
3981451	dparB	21.8837	6	5	158
3981451	dsmc	107.395	6	5	158
3981451	wt	229.454	6	5	158
3981481	dparB	17.8026	6	5	188
3981481	dsmc	81.7024	6	5	188
3981481	wt	176.19	6	5	188
3981511	dparB	16.4104	6	5	218
3981511	dsmc	66.0789	6	5	218
3981511	wt	143.027	6	5	218
3981541	dparB	15.1376	6	5	248
3981541	dsmc	55.1231	6	5	248
3981541	wt	118.98	6	5	248
3981571	dparB	14.3765	6	5	278
3981571	dsmc	47.4814	6	5	278
3981571	wt	103.864	6	5	278
3981601	dparB	13.3483	6	5	308
3981601	dsmc	42.1928	6	5	308
3981601	wt	91.6279	6	5	308
3981631	dparB	10.8861	6	5	338
3981631	dsmc	35.6823	6	5	338
3981631	wt	76.1986	6	5	338
3981661	dparB	8.73161	6	5	368
3981661	dsmc	29.2988	6	5	368
3981661	wt	61.6285	6	5	368
3981691	dparB	6.73229	6	5	398
3981691	dsmc	23.489	6	5	398
3981691	wt	49.2075	6	5	398
3981721	dparB	5.1695	6	5	428
3981721	dsmc	19.9303	6	5	428
3981721	wt	41.2639	6	5	428
3981751	dparB	4.29582	6	5	458
3981751	dsmc	17.5015	6	5	458
3981751	wt	35.5257	6	5	458
3981781	dparB	4.18601	6	5	488
3981781	dsmc	16.2487	6	5	488
3981781	wt	32.8119	6	5	488
3980821	dparB	15.8541	7	4	-502
3980821	dsmc	45.0434	7	4	-502
3980821	wt	101.919	7	4	-502
3980851	dparB	16.1043	7	4	-472
3980851	dsmc	46.4429	7	4	-472
3980851	wt	105.024	7	4	-472
3980881	dparB	16.4746	7	4	-442
3980881	dsmc	48.8101	7	4	-442
3980881	wt	109.756	7	4	-442
3980911	dparB	16.6829	7	4	-412
3980911	dsmc	50.3826	7	4	-412
3980911	wt	112.973	7	4	-412
3980941	dparB	16.5984	7	4	-382
3980941	dsmc	53.5852	7	4	-382
3980941	wt	118.602	7	4	-382
3980971	dparB	16.6726	7	4	-352
3980971	dsmc	56.7477	7	4	-352
3980971	wt	125.229	7	4	-352
3981001	dparB	16.4272	7	4	-322
3981001	dsmc	60.0868	7	4	-322
3981001	wt	131.749	7	4	-322
3981031	dparB	16.8503	7	4	-292
3981031	dsmc	68.9553	7	4	-292
3981031	wt	151.769	7	4	-292
3981061	dparB	17.5799	7	4	-262
3981061	dsmc	80.3802	7	4	-262
3981061	wt	178.294	7	4	-262
3981091	dparB	18.3712	7	4	-232
3981091	dsmc	95.662	7	4	-232
3981091	wt	213.159	7	4	-232
3981121	dparB	18.7267	7	4	-202
3981121	dsmc	116.401	7	4	-202
3981121	wt	256.604	7	4	-202
3981151	dparB	16.7809	7	4	-172
3981151	dsmc	118.074	7	4	-172
3981151	wt	257.926	7	4	-172
3981181	dparB	14.4378	7	4	-142
3981181	dsmc	110.425	7	4	-142
3981181	wt	239.51	7	4	-142
3981211	dparB	12.6701	7	4	-112
3981211	dsmc	115.625	7	4	-112
3981211	wt	246.306	7	4	-112
3981241	dparB	12.4662	7	4	-82
3981241	dsmc	144.563	7	4	-82
3981241	wt	294.307	7	4	-82
3981271	dparB	14.2877	7	4	-52
3981271	dsmc	195.641	7	4	-52
3981271	wt	378.253	7	4	-52
3981301	dparB	18.1704	7	4	-22
3981301	dsmc	203.294	7	4	-22
3981301	wt	389.152	7	4	-22
3981331	dparB	20.9937	7	4	8
3981331	dsmc	214.618	7	4	8
3981331	wt	417.078	7	4	8
3981361	dparB	23.7037	7	4	38
3981361	dsmc	217.642	7	4	38
3981361	wt	432.425	7	4	38
3981391	dparB	24.7476	7	4	68
3981391	dsmc	190.588	7	4	68
3981391	wt	390.384	7	4	68
3981421	dparB	24.235	7	4	98
3981421	dsmc	152.712	7	4	98
3981421	wt	319.721	7	4	98
3981451	dparB	21.8837	7	4	128
3981451	dsmc	107.395	7	4	128
3981451	wt	229.454	7	4	128
3981481	dparB	17.8026	7	4	158
3981481	dsmc	81.7024	7	4	158
3981481	wt	176.19	7	4	158
3981511	dparB	16.4104	7	4	188
3981511	dsmc	66.0789	7	4	188
3981511	wt	143.027	7	4	188
3981541	dparB	15.1376	7	4	218
3981541	dsmc	55.1231	7	4	218
3981541	wt	118.98	7	4	218
3981571	dparB	14.3765	7	4	248
3981571	dsmc	47.4814	7	4	248
3981571	wt	103.864	7	4	248
3981601	dparB	13.3483	7	4	278
3981601	dsmc	42.1928	7	4	278
3981601	wt	91.6279	7	4	278
3981631	dparB	10.8861	7	4	308
3981631	dsmc	35.6823	7	4	308
3981631	wt	76.1986	7	4	308
3981661	dparB	8.73161	7	4	338
3981661	dsmc	29.2988	7	4	338
3981661	wt	61.6285	7	4	338
3981691	dparB	6.73229	7	4	368
3981691	dsmc	23.489	7	4	368
3981691	wt	49.2075	7	4	368
3981721	dparB	5.1695	7	4	398
3981721	dsmc	19.9303	7	4	398
3981721	wt	41.2639	7	4	398
3981751	dparB	4.29582	7	4	428
3981751	dsmc	17.5015	7	4	428
3981751	wt	35.5257	7	4	428
3981781	dparB	4.18601	7	4	458
3981781	dsmc	16.2487	7	4	458
3981781	wt	32.8119	7	4	458
3981811	dparB	5.52744	7	4	488
3981811	dsmc	18.5847	7	4	488
3981811	wt	37.2564	7	4	488
3982951	dparB	11.8776	8	13	-502
3982951	dsmc	30.393	8	13	-502
3982951	wt	61.468	8	13	-502
3982981	dparB	10.6058	8	13	-472
3982981	dsmc	29.6425	8	13	-472
3982981	wt	58.459	8	13	-472
3983011	dparB	9.80998	8	13	-442
3983011	dsmc	28.9369	8	13	-442
3983011	wt	55.6089	8	13	-442
3983041	dparB	8.42495	8	13	-412
3983041	dsmc	27.1396	8	13	-412
3983041	wt	51.665	8	13	-412
3983071	dparB	7.1902	8	13	-382
3983071	dsmc	25.2178	8	13	-382
3983071	wt	47.1447	8	13	-382
3983101	dparB	6.22073	8	13	-352
3983101	dsmc	23.0763	8	13	-352
3983101	wt	43.7974	8	13	-352
3983131	dparB	5.80584	8	13	-322
3983131	dsmc	21.3988	8	13	-322
3983131	wt	40.9746	8	13	-322
3983161	dparB	5.65346	8	13	-292
3983161	dsmc	20.8428	8	13	-292
3983161	wt	40.035	8	13	-292
3983191	dparB	5.52235	8	13	-262
3983191	dsmc	20.3993	8	13	-262
3983191	wt	39.3732	8	13	-262
3983221	dparB	4.89296	8	13	-232
3983221	dsmc	18.3263	8	13	-232
3983221	wt	35.3341	8	13	-232
3983251	dparB	4.2272	8	13	-202
3983251	dsmc	15.9016	8	13	-202
3983251	wt	30.4949	8	13	-202
3983281	dparB	3.15891	8	13	-172
3983281	dsmc	12.4036	8	13	-172
3983281	wt	23.4403	8	13	-172
3983311	dparB	1.8744	8	13	-142
3983311	dsmc	9.14593	8	13	-142
3983311	wt	16.7174	8	13	-142
3983341	dparB	1.30953	8	13	-112
3983341	dsmc	18.8367	8	13	-112
3983341	wt	34.3162	8	13	-112
3983371	dparB	1.3411	8	13	-82
3983371	dsmc	43.273	8	13	-82
3983371	wt	74.6592	8	13	-82
3983401	dparB	2.14411	8	13	-52
3983401	dsmc	72.4158	8	13	-52
3983401	wt	123.544	8	13	-52
3983431	dparB	2.63485	8	13	-22
3983431	dsmc	90.2967	8	13	-22
3983431	wt	152.143	8	13	-22
3983461	dparB	3.00067	8	13	8
3983461	dsmc	87.8222	8	13	8
3983461	wt	150.922	8	13	8
3983491	dparB	3.52811	8	13	38
3983491	dsmc	76.546	8	13	38
3983491	wt	135.548	8	13	38
3983521	dparB	4.16333	8	13	68
3983521	dsmc	54.5962	8	13	68
3983521	wt	98.847	8	13	68
3983551	dparB	4.89223	8	13	98
3983551	dsmc	35.7347	8	13	98
3983551	wt	65.6672	8	13	98
3983581	dparB	5.91559	8	13	128
3983581	dsmc	27.8398	8	13	128
3983581	wt	52.0914	8	13	128
3983611	dparB	7.55011	8	13	158
3983611	dsmc	26.6003	8	13	158
3983611	wt	51.5553	8	13	158
3983641	dparB	8.68395	8	13	188
3983641	dsmc	28.0922	8	13	188
3983641	wt	54.6472	8	13	188
3983671	dparB	9.70388	8	13	218
3983671	dsmc	29.0547	8	13	218
3983671	wt	57.3079	8	13	218
3983701	dparB	10.4746	8	13	248
3983701	dsmc	30.1073	8	13	248
3983701	wt	59.4735	8	13	248
3983731	dparB	10.8377	8	13	278
3983731	dsmc	30.6424	8	13	278
3983731	wt	60.5256	8	13	278
3983761	dparB	10.6805	8	13	308
3983761	dsmc	30.3441	8	13	308
3983761	wt	60.1114	8	13	308
3983791	dparB	10.1781	8	13	338
3983791	dsmc	30.0779	8	13	338
3983791	wt	59.0031	8	13	338
3983821	dparB	9.70658	8	13	368
3983821	dsmc	28.9906	8	13	368
3983821	wt	55.9039	8	13	368
3983851	dparB	8.75737	8	13	398
3983851	dsmc	26.38	8	13	398
3983851	wt	50.9895	8	13	398
3983881	dparB	7.40427	8	13	428
3983881	dsmc	23.5206	8	13	428
3983881	wt	45.7342	8	13	428
3983911	dparB	6.70248	8	13	458
3983911	dsmc	21.6877	8	13	458
3983911	wt	42.0276	8	13	458
3983941	dparB	6.38371	8	13	488
3983941	dsmc	20.7498	8	13	488
3983941	wt	39.3651	8	13	488
3992311	dparB	17.3638	9	7	-502
3992311	dsmc	46.7492	9	7	-502
3992311	wt	96.2187	9	7	-502
3992341	dparB	17.4558	9	7	-472
3992341	dsmc	47.1401	9	7	-472
3992341	wt	97.9323	9	7	-472
3992371	dparB	17.5223	9	7	-442
3992371	dsmc	49.3716	9	7	-442
3992371	wt	100.896	9	7	-442
3992401	dparB	17.3318	9	7	-412
3992401	dsmc	51.3045	9	7	-412
3992401	wt	104.909	9	7	-412
3992431	dparB	17.1843	9	7	-382
3992431	dsmc	55.5361	9	7	-382
3992431	wt	114.136	9	7	-382
3992461	dparB	17.6922	9	7	-352
3992461	dsmc	61.4563	9	7	-352
3992461	wt	126.802	9	7	-352
3992491	dparB	18.0288	9	7	-322
3992491	dsmc	70.2554	9	7	-322
3992491	wt	143.493	9	7	-322
3992521	dparB	18.4025	9	7	-292
3992521	dsmc	79.883	9	7	-292
3992521	wt	162.042	9	7	-292
3992551	dparB	18.6771	9	7	-262
3992551	dsmc	91.4771	9	7	-262
3992551	wt	185.448	9	7	-262
3992581	dparB	19.2965	9	7	-232
3992581	dsmc	105.913	9	7	-232
3992581	wt	215.767	9	7	-232
3992611	dparB	20.5713	9	7	-202
3992611	dsmc	129.779	9	7	-202
3992611	wt	265.434	9	7	-202
3992641	dparB	21.1554	9	7	-172
3992641	dsmc	168.508	9	7	-172
3992641	wt	340.087	9	7	-172
3992671	dparB	18.888	9	7	-142
3992671	dsmc	173.392	9	7	-142
3992671	wt	346.437	9	7	-142
3992701	dparB	15.4378	9	7	-112
3992701	dsmc	160.176	9	7	-112
3992701	wt	316.196	9	7	-112
3992731	dparB	12.3122	9	7	-82
3992731	dsmc	141.594	9	7	-82
3992731	wt	276.045	9	7	-82
3992761	dparB	9.67908	9	7	-52
3992761	dsmc	135.51	9	7	-52
3992761	wt	257.301	9	7	-52
3992791	dparB	8.47623	9	7	-22
3992791	dsmc	145.358	9	7	-22
3992791	wt	274.053	9	7	-22
3992821	dparB	7.05347	9	7	8
3992821	dsmc	131.65	9	7	8
3992821	wt	242.558	9	7	8
3992851	dparB	7.95909	9	7	38
3992851	dsmc	137.302	9	7	38
3992851	wt	252.974	9	7	38
3992881	dparB	9.072	9	7	68
3992881	dsmc	145.902	9	7	68
3992881	wt	271.692	9	7	68
3992911	dparB	10.152	9	7	98
3992911	dsmc	147.084	9	7	98
3992911	wt	279.736	9	7	98
3992941	dparB	10.7244	9	7	128
3992941	dsmc	129.453	9	7	128
3992941	wt	249.525	9	7	128
3992971	dparB	9.65373	9	7	158
3992971	dsmc	93.0128	9	7	158
3992971	wt	175.577	9	7	158
3993001	dparB	8.86136	9	7	188
3993001	dsmc	65.69	9	7	188
3993001	wt	125.313	9	7	188
3993031	dparB	8.78381	9	7	218
3993031	dsmc	54.0906	9	7	218
3993031	wt	104.201	9	7	218
3993061	dparB	9.3243	9	7	248
3993061	dsmc	47.6404	9	7	248
3993061	wt	92.5139	9	7	248
3993091	dparB	9.63796	9	7	278
3993091	dsmc	43.0578	9	7	278
3993091	wt	84.5288	9	7	278
3993121	dparB	8.58375	9	7	308
3993121	dsmc	36.9912	9	7	308
3993121	wt	72.1753	9	7	308
3993151	dparB	7.8233	9	7	338
3993151	dsmc	32.2154	9	7	338
3993151	wt	62.4856	9	7	338
3993181	dparB	7.49489	9	7	368
3993181	dsmc	30.6012	9	7	368
3993181	wt	58.6548	9	7	368
3993211	dparB	7.34628	9	7	398
3993211	dsmc	29.4875	9	7	398
3993211	wt	56.8906	9	7	398
3993241	dparB	6.6898	9	7	428
3993241	dsmc	27.5104	9	7	428
3993241	wt	53.8144	9	7	428
3993271	dparB	5.53844	9	7	458
3993271	dsmc	24.6501	9	7	458
3993271	wt	46.9171	9	7	458
3993301	dparB	4.94372	9	7	488
3993301	dsmc	23.5585	9	7	488
3993301	wt	44.5809	9	7	488
3992341	dparB	17.4558	10	8	-502
3992341	dsmc	47.1401	10	8	-502
3992341	wt	97.9323	10	8	-502
3992371	dparB	17.5223	10	8	-472
3992371	dsmc	49.3716	10	8	-472
3992371	wt	100.896	10	8	-472
3992401	dparB	17.3318	10	8	-442
3992401	dsmc	51.3045	10	8	-442
3992401	wt	104.909	10	8	-442
3992431	dparB	17.1843	10	8	-412
3992431	dsmc	55.5361	10	8	-412
3992431	wt	114.136	10	8	-412
3992461	dparB	17.6922	10	8	-382
3992461	dsmc	61.4563	10	8	-382
3992461	wt	126.802	10	8	-382
3992491	dparB	18.0288	10	8	-352
3992491	dsmc	70.2554	10	8	-352
3992491	wt	143.493	10	8	-352
3992521	dparB	18.4025	10	8	-322
3992521	dsmc	79.883	10	8	-322
3992521	wt	162.042	10	8	-322
3992551	dparB	18.6771	10	8	-292
3992551	dsmc	91.4771	10	8	-292
3992551	wt	185.448	10	8	-292
3992581	dparB	19.2965	10	8	-262
3992581	dsmc	105.913	10	8	-262
3992581	wt	215.767	10	8	-262
3992611	dparB	20.5713	10	8	-232
3992611	dsmc	129.779	10	8	-232
3992611	wt	265.434	10	8	-232
3992641	dparB	21.1554	10	8	-202
3992641	dsmc	168.508	10	8	-202
3992641	wt	340.087	10	8	-202
3992671	dparB	18.888	10	8	-172
3992671	dsmc	173.392	10	8	-172
3992671	wt	346.437	10	8	-172
3992701	dparB	15.4378	10	8	-142
3992701	dsmc	160.176	10	8	-142
3992701	wt	316.196	10	8	-142
3992731	dparB	12.3122	10	8	-112
3992731	dsmc	141.594	10	8	-112
3992731	wt	276.045	10	8	-112
3992761	dparB	9.67908	10	8	-82
3992761	dsmc	135.51	10	8	-82
3992761	wt	257.301	10	8	-82
3992791	dparB	8.47623	10	8	-52
3992791	dsmc	145.358	10	8	-52
3992791	wt	274.053	10	8	-52
3992821	dparB	7.05347	10	8	-22
3992821	dsmc	131.65	10	8	-22
3992821	wt	242.558	10	8	-22
3992851	dparB	7.95909	10	8	8
3992851	dsmc	137.302	10	8	8
3992851	wt	252.974	10	8	8
3992881	dparB	9.072	10	8	38
3992881	dsmc	145.902	10	8	38
3992881	wt	271.692	10	8	38
3992911	dparB	10.152	10	8	68
3992911	dsmc	147.084	10	8	68
3992911	wt	279.736	10	8	68
3992941	dparB	10.7244	10	8	98
3992941	dsmc	129.453	10	8	98
3992941	wt	249.525	10	8	98
3992971	dparB	9.65373	10	8	128
3992971	dsmc	93.0128	10	8	128
3992971	wt	175.577	10	8	128
3993001	dparB	8.86136	10	8	158
3993001	dsmc	65.69	10	8	158
3993001	wt	125.313	10	8	158
3993031	dparB	8.78381	10	8	188
3993031	dsmc	54.0906	10	8	188
3993031	wt	104.201	10	8	188
3993061	dparB	9.3243	10	8	218
3993061	dsmc	47.6404	10	8	218
3993061	wt	92.5139	10	8	218
3993091	dparB	9.63796	10	8	248
3993091	dsmc	43.0578	10	8	248
3993091	wt	84.5288	10	8	248
3993121	dparB	8.58375	10	8	278
3993121	dsmc	36.9912	10	8	278
3993121	wt	72.1753	10	8	278
3993151	dparB	7.8233	10	8	308
3993151	dsmc	32.2154	10	8	308
3993151	wt	62.4856	10	8	308
3993181	dparB	7.49489	10	8	338
3993181	dsmc	30.6012	10	8	338
3993181	wt	58.6548	10	8	338
3993211	dparB	7.34628	10	8	368
3993211	dsmc	29.4875	10	8	368
3993211	wt	56.8906	10	8	368
3993241	dparB	6.6898	10	8	398
3993241	dsmc	27.5104	10	8	398
3993241	wt	53.8144	10	8	398
3993271	dparB	5.53844	10	8	428
3993271	dsmc	24.6501	10	8	428
3993271	wt	46.9171	10	8	428
3993301	dparB	4.94372	10	8	458
3993301	dsmc	23.5585	10	8	458
3993301	wt	44.5809	10	8	458
3993331	dparB	3.98834	10	8	488
3993331	dsmc	19.7646	10	8	488
3993331	wt	37.4956	10	8	488
4005001	dparB	15.9121	11	10	-502
4005001	dsmc	24.3591	11	10	-502
4005001	wt	38.537	11	10	-502
4005031	dparB	15.861	11	10	-472
4005031	dsmc	24.562	11	10	-472
4005031	wt	39.6752	11	10	-472
4005061	dparB	15.429	11	10	-442
4005061	dsmc	24.2738	11	10	-442
4005061	wt	39.9605	11	10	-442
4005091	dparB	15.0261	11	10	-412
4005091	dsmc	24.5015	11	10	-412
4005091	wt	41.3237	11	10	-412
4005121	dparB	14.2354	11	10	-382
4005121	dsmc	25.0779	11	10	-382
4005121	wt	42.8227	11	10	-382
4005151	dparB	13.5525	11	10	-352
4005151	dsmc	25.0762	11	10	-352
4005151	wt	43.8183	11	10	-352
4005181	dparB	13.0687	11	10	-322
4005181	dsmc	26.5343	11	10	-322
4005181	wt	46.719	11	10	-322
4005211	dparB	12.5903	11	10	-292
4005211	dsmc	28.7023	11	10	-292
4005211	wt	50.9692	11	10	-292
4005241	dparB	12.65	11	10	-262
4005241	dsmc	33.4272	11	10	-262
4005241	wt	60.8729	11	10	-262
4005271	dparB	13.1698	11	10	-232
4005271	dsmc	40.0571	11	10	-232
4005271	wt	74.692	11	10	-232
4005301	dparB	13.3596	11	10	-202
4005301	dsmc	49.5358	11	10	-202
4005301	wt	95.4054	11	10	-202
4005331	dparB	13.4386	11	10	-172
4005331	dsmc	61.3993	11	10	-172
4005331	wt	122.242	11	10	-172
4005361	dparB	12.6774	11	10	-142
4005361	dsmc	66.804	11	10	-142
4005361	wt	134.762	11	10	-142
4005391	dparB	10.5233	11	10	-112
4005391	dsmc	60.7427	11	10	-112
4005391	wt	124.215	11	10	-112
4005421	dparB	8.91692	11	10	-82
4005421	dsmc	60.2272	11	10	-82
4005421	wt	124.628	11	10	-82
4005451	dparB	9.20108	11	10	-52
4005451	dsmc	85.8529	11	10	-52
4005451	wt	172.441	11	10	-52
4005481	dparB	10.5789	11	10	-22
4005481	dsmc	108.95	11	10	-22
4005481	wt	213.797	11	10	-22
4005511	dparB	11.8067	11	10	8
4005511	dsmc	111.937	11	10	8
4005511	wt	218.451	11	10	8
4005541	dparB	13.7854	11	10	38
4005541	dsmc	116.184	11	10	38
4005541	wt	228.387	11	10	38
4005571	dparB	16.377	11	10	68
4005571	dsmc	119.472	11	10	68
4005571	wt	241.848	11	10	68
4005601	dparB	17.5033	11	10	98
4005601	dsmc	105.78	11	10	98
4005601	wt	220.495	11	10	98
4005631	dparB	17.2542	11	10	128
4005631	dsmc	84.6883	11	10	128
4005631	wt	179.346	11	10	128
4005661	dparB	15.9244	11	10	158
4005661	dsmc	66.8415	11	10	158
4005661	wt	141.114	11	10	158
4005691	dparB	14.2971	11	10	188
4005691	dsmc	54.0641	11	10	188
4005691	wt	113.489	11	10	188
4005721	dparB	13.3243	11	10	218
4005721	dsmc	46.41	11	10	218
4005721	wt	95.6988	11	10	218
4005751	dparB	12.3542	11	10	248
4005751	dsmc	40.9055	11	10	248
4005751	wt	82.5113	11	10	248
4005781	dparB	11.6734	11	10	278
4005781	dsmc	36.9867	11	10	278
4005781	wt	72.5532	11	10	278
4005811	dparB	11.2616	11	10	308
4005811	dsmc	33.2118	11	10	308
4005811	wt	64.875	11	10	308
4005841	dparB	10.334	11	10	338
4005841	dsmc	29.7665	11	10	338
4005841	wt	56.8059	11	10	338
4005871	dparB	9.96646	11	10	368
4005871	dsmc	28.0838	11	10	368
4005871	wt	53.3493	11	10	368
4005901	dparB	9.00623	11	10	398
4005901	dsmc	25.4115	11	10	398
4005901	wt	48.0264	11	10	398
4005931	dparB	8.98941	11	10	428
4005931	dsmc	24.5414	11	10	428
4005931	wt	46.6424	11	10	428
4005961	dparB	8.43686	11	10	458
4005961	dsmc	23.5417	11	10	458
4005961	wt	44.8213	11	10	458
4005991	dparB	7.85655	11	10	488
4005991	dsmc	22.6206	11	10	488
4005991	wt	42.5965	11	10	488
4010011	dparB	6.38238	12	9	-502
4010011	dsmc	14.6815	12	9	-502
4010011	wt	24.2793	12	9	-502
4010041	dparB	7.71627	12	9	-472
4010041	dsmc	16.598	12	9	-472
4010041	wt	28.2562	12	9	-472
4010071	dparB	8.59858	12	9	-442
4010071	dsmc	17.6938	12	9	-442
4010071	wt	30.8143	12	9	-442
4010101	dparB	9.07077	12	9	-412
4010101	dsmc	18.52	12	9	-412
4010101	wt	32.9238	12	9	-412
4010131	dparB	9.3995	12	9	-382
4010131	dsmc	19.7963	12	9	-382
4010131	wt	35.2825	12	9	-382
4010161	dparB	9.51278	12	9	-352
4010161	dsmc	21.1681	12	9	-352
4010161	wt	37.9786	12	9	-352
4010191	dparB	9.68333	12	9	-322
4010191	dsmc	22.4207	12	9	-322
4010191	wt	39.9762	12	9	-322
4010221	dparB	9.40023	12	9	-292
4010221	dsmc	23.5616	12	9	-292
4010221	wt	42.0876	12	9	-292
4010251	dparB	9.41877	12	9	-262
4010251	dsmc	25.1965	12	9	-262
4010251	wt	45.0924	12	9	-262
4010281	dparB	9.4548	12	9	-232
4010281	dsmc	28.8183	12	9	-232
4010281	wt	50.6457	12	9	-232
4010311	dparB	9.49357	12	9	-202
4010311	dsmc	33.5047	12	9	-202
4010311	wt	60.0069	12	9	-202
4010341	dparB	10.0724	12	9	-172
4010341	dsmc	43.7498	12	9	-172
4010341	wt	80.4114	12	9	-172
4010371	dparB	10.5065	12	9	-142
4010371	dsmc	60.0051	12	9	-142
4010371	wt	114.235	12	9	-142
4010401	dparB	10.8967	12	9	-112
4010401	dsmc	75.0212	12	9	-112
4010401	wt	146.453	12	9	-112
4010431	dparB	10.943	12	9	-82
4010431	dsmc	91.5035	12	9	-82
4010431	wt	180.495	12	9	-82
4010461	dparB	11.5864	12	9	-52
4010461	dsmc	108.132	12	9	-52
4010461	wt	215.824	12	9	-52
4010491	dparB	13.1684	12	9	-22
4010491	dsmc	126.226	12	9	-22
4010491	wt	256.066	12	9	-22
4010521	dparB	13.9289	12	9	8
4010521	dsmc	120.499	12	9	8
4010521	wt	250.046	12	9	8
4010551	dparB	14.514	12	9	38
4010551	dsmc	101.74	12	9	38
4010551	wt	217.058	12	9	38
4010581	dparB	15.4533	12	9	68
4010581	dsmc	89.5929	12	9	68
4010581	wt	193.033	12	9	68
4010611	dparB	16.4009	12	9	98
4010611	dsmc	78.1128	12	9	98
4010611	wt	169.559	12	9	98
4010641	dparB	16.615	12	9	128
4010641	dsmc	64.8005	12	9	128
4010641	wt	140.263	12	9	128
4010671	dparB	15.6754	12	9	158
4010671	dsmc	47.7626	12	9	158
4010671	wt	102.225	12	9	158
4010701	dparB	15.1878	12	9	188
4010701	dsmc	40.2199	12	9	188
4010701	wt	85.2136	12	9	188
4010731	dparB	15.0512	12	9	218
4010731	dsmc	35.4292	12	9	218
4010731	wt	74.0618	12	9	218
4010761	dparB	14.2896	12	9	248
4010761	dsmc	31.68	12	9	248
4010761	wt	65.0005	12	9	248
4010791	dparB	13.9282	12	9	278
4010791	dsmc	29.3311	12	9	278
4010791	wt	58.8198	12	9	278
4010821	dparB	13.8751	12	9	308
4010821	dsmc	26.7589	12	9	308
4010821	wt	53.5326	12	9	308
4010851	dparB	13.6053	12	9	338
4010851	dsmc	25.285	12	9	338
4010851	wt	50.3701	12	9	338
4010881	dparB	12.8617	12	9	368
4010881	dsmc	23.4619	12	9	368
4010881	wt	45.7491	12	9	368
4010911	dparB	11.6119	12	9	398
4010911	dsmc	21.8622	12	9	398
4010911	wt	41.7799	12	9	398
4010941	dparB	11.1002	12	9	428
4010941	dsmc	20.9305	12	9	428
4010941	wt	39.7231	12	9	428
4010971	dparB	10.5213	12	9	458
4010971	dsmc	20.0782	12	9	458
4010971	wt	37.3329	12	9	458
4011001	dparB	9.18467	12	9	488
4011001	dsmc	18.6462	12	9	488
4011001	wt	34.6823	12	9	488
4012111	dparB	8.65439	13	2	-502
4012111	dsmc	20.8604	13	2	-502
4012111	wt	40.653	13	2	-502
4012141	dparB	9.60773	13	2	-472
4012141	dsmc	22.9603	13	2	-472
4012141	wt	44.6598	13	2	-472
4012171	dparB	10.1675	13	2	-442
4012171	dsmc	24.5377	13	2	-442
4012171	wt	46.947	13	2	-442
4012201	dparB	10.432	13	2	-412
4012201	dsmc	25.1251	13	2	-412
4012201	wt	47.5035	13	2	-412
4012231	dparB	11.5645	13	2	-382
4012231	dsmc	27.1161	13	2	-382
4012231	wt	50.5698	13	2	-382
4012261	dparB	11.743	13	2	-352
4012261	dsmc	28.3804	13	2	-352
4012261	wt	53.4833	13	2	-352
4012291	dparB	12.0889	13	2	-322
4012291	dsmc	30.3408	13	2	-322
4012291	wt	57.4509	13	2	-322
4012321	dparB	13.0748	13	2	-292
4012321	dsmc	34.2817	13	2	-292
4012321	wt	66.5455	13	2	-292
4012351	dparB	14.0978	13	2	-262
4012351	dsmc	39.4632	13	2	-262
4012351	wt	78.1815	13	2	-262
4012381	dparB	15.5614	13	2	-232
4012381	dsmc	46.6471	13	2	-232
4012381	wt	93.5369	13	2	-232
4012411	dparB	15.72	13	2	-202
4012411	dsmc	53.6863	13	2	-202
4012411	wt	108.921	13	2	-202
4012441	dparB	16.569	13	2	-172
4012441	dsmc	66.2371	13	2	-172
4012441	wt	133.804	13	2	-172
4012471	dparB	17.7621	13	2	-142
4012471	dsmc	94.6698	13	2	-142
4012471	wt	187.456	13	2	-142
4012501	dparB	19.3458	13	2	-112
4012501	dsmc	134.118	13	2	-112
4012501	wt	270.424	13	2	-112
4012531	dparB	20.8925	13	2	-82
4012531	dsmc	177.423	13	2	-82
4012531	wt	352.707	13	2	-82
4012561	dparB	21.5891	13	2	-52
4012561	dsmc	213.854	13	2	-52
4012561	wt	422.411	13	2	-52
4012591	dparB	23.1879	13	2	-22
4012591	dsmc	247.871	13	2	-22
4012591	wt	483.834	13	2	-22
4012621	dparB	23.2459	13	2	8
4012621	dsmc	242.051	13	2	8
4012621	wt	474.534	13	2	8
4012651	dparB	21.6941	13	2	38
4012651	dsmc	201.287	13	2	38
4012651	wt	404.957	13	2	38
4012681	dparB	20.5854	13	2	68
4012681	dsmc	160.783	13	2	68
4012681	wt	321.286	13	2	68
4012711	dparB	18.9162	13	2	98
4012711	dsmc	120.203	13	2	98
4012711	wt	241.556	13	2	98
4012741	dparB	17.4787	13	2	128
4012741	dsmc	86.6602	13	2	128
4012741	wt	174.06	13	2	128
4012771	dparB	15.7628	13	2	158
4012771	dsmc	61.4004	13	2	158
4012771	wt	120.984	13	2	158
4012801	dparB	15.1895	13	2	188
4012801	dsmc	51.0353	13	2	188
4012801	wt	97.4633	13	2	188
4012831	dparB	15.1702	13	2	218
4012831	dsmc	44.894	13	2	218
4012831	wt	83.7357	13	2	218
4012861	dparB	14.6901	13	2	248
4012861	dsmc	39.3114	13	2	248
4012861	wt	71.842	13	2	248
4012891	dparB	14.7444	13	2	278
4012891	dsmc	35.7345	13	2	278
4012891	wt	63.9418	13	2	278
4012921	dparB	14.977	13	2	308
4012921	dsmc	32.9124	13	2	308
4012921	wt	59.0624	13	2	308
4012951	dparB	14.8429	13	2	338
4012951	dsmc	31.5787	13	2	338
4012951	wt	56.4513	13	2	338
4012981	dparB	14.943	13	2	368
4012981	dsmc	29.8063	13	2	368
4012981	wt	54.3287	13	2	368
4013011	dparB	14.9989	13	2	398
4013011	dsmc	29.7896	13	2	398
4013011	wt	54.8053	13	2	398
4013041	dparB	15.1273	13	2	428
4013041	dsmc	29.5323	13	2	428
4013041	wt	55.6213	13	2	428
4013071	dparB	14.9276	13	2	458
4013071	dsmc	28.8455	13	2	458
4013071	wt	54.6515	13	2	458
4013101	dparB	15.326	13	2	488
4013101	dsmc	29.1896	13	2	488
4013101	wt	55.3675	13	2	488
4032001	dparB	14.5158	14	6	-502
4032001	dsmc	19.9695	14	6	-502
4032001	wt	35.8884	14	6	-502
4032031	dparB	14.0683	14	6	-472
4032031	dsmc	20.2739	14	6	-472
4032031	wt	36.0543	14	6	-472
4032061	dparB	14.0906	14	6	-442
4032061	dsmc	20.5643	14	6	-442
4032061	wt	37.0061	14	6	-442
4032091	dparB	14.1952	14	6	-412
4032091	dsmc	21.1967	14	6	-412
4032091	wt	38.481	14	6	-412
4032121	dparB	14.1077	14	6	-382
4032121	dsmc	21.9107	14	6	-382
4032121	wt	39.6299	14	6	-382
4032151	dparB	13.907	14	6	-352
4032151	dsmc	22.5502	14	6	-352
4032151	wt	41.4105	14	6	-352
4032181	dparB	13.977	14	6	-322
4032181	dsmc	24.0195	14	6	-322
4032181	wt	44.5533	14	6	-322
4032211	dparB	14.6537	14	6	-292
4032211	dsmc	26.3427	14	6	-292
4032211	wt	49.6048	14	6	-292
4032241	dparB	15.2683	14	6	-262
4032241	dsmc	29.7603	14	6	-262
4032241	wt	57.1409	14	6	-262
4032271	dparB	16.3504	14	6	-232
4032271	dsmc	34.8899	14	6	-232
4032271	wt	68.4099	14	6	-232
4032301	dparB	16.4663	14	6	-202
4032301	dsmc	41.1175	14	6	-202
4032301	wt	81.6698	14	6	-202
4032331	dparB	17.6448	14	6	-172
4032331	dsmc	50.7524	14	6	-172
4032331	wt	102.825	14	6	-172
4032361	dparB	18.4515	14	6	-142
4032361	dsmc	67.0601	14	6	-142
4032361	wt	138.571	14	6	-142
4032391	dparB	19.164	14	6	-112
4032391	dsmc	89.3976	14	6	-112
4032391	wt	185.436	14	6	-112
4032421	dparB	19.2141	14	6	-82
4032421	dsmc	117.03	14	6	-82
4032421	wt	239.789	14	6	-82
4032451	dparB	19.0698	14	6	-52
4032451	dsmc	140.245	14	6	-52
4032451	wt	284.835	14	6	-52
4032481	dparB	19.9507	14	6	-22
4032481	dsmc	158.142	14	6	-22
4032481	wt	316.928	14	6	-22
4032511	dparB	19.1817	14	6	8
4032511	dsmc	151.007	14	6	8
4032511	wt	303.99	14	6	8
4032541	dparB	17.8156	14	6	38
4032541	dsmc	126.954	14	6	38
4032541	wt	257.094	14	6	38
4032571	dparB	16.3749	14	6	68
4032571	dsmc	98.0785	14	6	68
4032571	wt	201.298	14	6	68
4032601	dparB	15.0352	14	6	98
4032601	dsmc	71.6847	14	6	98
4032601	wt	146.689	14	6	98
4032631	dparB	13.0652	14	6	128
4032631	dsmc	51.4551	14	6	128
4032631	wt	103.485	14	6	128
4032661	dparB	9.74226	14	6	158
4032661	dsmc	33.4258	14	6	158
4032661	wt	65.9885	14	6	158
4032691	dparB	7.06109	14	6	188
4032691	dsmc	23.002	14	6	188
4032691	wt	43.8713	14	6	188
4032721	dparB	4.84729	14	6	218
4032721	dsmc	15.1639	14	6	218
4032721	wt	28.0115	14	6	218
4032751	dparB	2.78657	14	6	248
4032751	dsmc	9.03565	14	6	248
4032751	wt	15.7231	14	6	248
4032781	dparB	1.08751	14	6	278
4032781	dsmc	3.95779	14	6	278
4032781	wt	6.18505	14	6	278
4032811	dparB	0.629387	14	6	308
4032811	dsmc	2.47339	14	6	308
4032811	wt	3.34898	14	6	308
4032841	dparB	1.6191	14	6	338
4032841	dsmc	4.14119	14	6	338
4032841	wt	5.89556	14	6	338
4032871	dparB	3.21245	14	6	368
4032871	dsmc	6.34282	14	6	368
4032871	wt	9.48057	14	6	368
4032901	dparB	4.82502	14	6	398
4032901	dsmc	8.78677	14	6	398
4032901	wt	13.3549	14	6	398
4032931	dparB	6.99006	14	6	428
4032931	dsmc	11.7128	14	6	428
4032931	wt	18.236	14	6	428
4032961	dparB	8.85178	14	6	458
4032961	dsmc	14.771	14	6	458
4032961	wt	23.1257	14	6	458
4032991	dparB	10.6036	14	6	488
4032991	dsmc	17.248	14	6	488
4032991	wt	27.4297	14	6	488
4096021	dparB	7.1805	15	11	-502
4096021	dsmc	10.2338	15	11	-502
4096021	wt	15.7359	15	11	-502
4096051	dparB	5.5827	15	11	-472
4096051	dsmc	8.7613	15	11	-472
4096051	wt	13.0374	15	11	-472
4096081	dparB	4.19594	15	11	-442
4096081	dsmc	7.01138	15	11	-442
4096081	wt	10.3245	15	11	-442
4096111	dparB	2.85449	15	11	-412
4096111	dsmc	5.37919	15	11	-412
4096111	wt	7.74825	15	11	-412
4096141	dparB	2.16235	15	11	-382
4096141	dsmc	4.74317	15	11	-382
4096141	wt	6.94711	15	11	-382
4096171	dparB	2.63078	15	11	-352
4096171	dsmc	5.93494	15	11	-352
4096171	wt	9.14779	15	11	-352
4096201	dparB	4.04566	15	11	-322
4096201	dsmc	8.63254	15	11	-322
4096201	wt	13.9312	15	11	-322
4096231	dparB	6.10503	15	11	-292
4096231	dsmc	12.8128	15	11	-292
4096231	wt	20.8148	15	11	-292
4096261	dparB	7.87511	15	11	-262
4096261	dsmc	16.5305	15	11	-262
4096261	wt	27.3408	15	11	-262
4096291	dparB	9.87821	15	11	-232
4096291	dsmc	20.854	15	11	-232
4096291	wt	35.2098	15	11	-232
4096321	dparB	11.0281	15	11	-202
4096321	dsmc	25.1617	15	11	-202
4096321	wt	43.8048	15	11	-202
4096351	dparB	12.1308	15	11	-172
4096351	dsmc	32.4782	15	11	-172
4096351	wt	58.2254	15	11	-172
4096381	dparB	12.9218	15	11	-142
4096381	dsmc	43.954	15	11	-142
4096381	wt	81.1757	15	11	-142
4096411	dparB	13.9269	15	11	-112
4096411	dsmc	61.0442	15	11	-112
4096411	wt	113.952	15	11	-112
4096441	dparB	13.9186	15	11	-82
4096441	dsmc	74.5645	15	11	-82
4096441	wt	140.305	15	11	-82
4096471	dparB	14.0167	15	11	-52
4096471	dsmc	87.6031	15	11	-52
4096471	wt	164.174	15	11	-52
4096501	dparB	14.1718	15	11	-22
4096501	dsmc	96.8793	15	11	-22
4096501	wt	179.931	15	11	-22
4096531	dparB	13.7491	15	11	8
4096531	dsmc	88.9953	15	11	8
4096531	wt	167.867	15	11	8
4096561	dparB	13.2954	15	11	38
4096561	dsmc	74.1746	15	11	38
4096561	wt	141.279	15	11	38
4096591	dparB	11.9653	15	11	68
4096591	dsmc	55.8409	15	11	68
4096591	wt	107.151	15	11	68
4096621	dparB	11.014	15	11	98
4096621	dsmc	42.4237	15	11	98
4096621	wt	80.5148	15	11	98
4096651	dparB	8.95297	15	11	128
4096651	dsmc	29.2155	15	11	128
4096651	wt	54.5493	15	11	128
4096681	dparB	6.79274	15	11	158
4096681	dsmc	18.8595	15	11	158
4096681	wt	35.4625	15	11	158
4096711	dparB	4.75773	15	11	188
4096711	dsmc	12.6022	15	11	188
4096711	wt	22.9733	15	11	188
4096741	dparB	3.03915	15	11	218
4096741	dsmc	7.98121	15	11	218
4096741	wt	13.3661	15	11	218
4096771	dparB	2.139	15	11	248
4096771	dsmc	5.48241	15	11	248
4096771	wt	7.85219	15	11	248
4096801	dparB	2.46363	15	11	278
4096801	dsmc	5.0952	15	11	278
4096801	wt	6.89407	15	11	278
4096831	dparB	3.44509	15	11	308
4096831	dsmc	6.60519	15	11	308
4096831	wt	8.80945	15	11	308
4096861	dparB	4.40666	15	11	338
4096861	dsmc	8.10448	15	11	338
4096861	wt	10.9296	15	11	338
4096891	dparB	4.70729	15	11	368
4096891	dsmc	8.89699	15	11	368
4096891	wt	12.1828	15	11	368
4096921	dparB	4.48696	15	11	398
4096921	dsmc	8.56032	15	11	398
4096921	wt	11.6289	15	11	398
4096951	dparB	3.96775	15	11	428
4096951	dsmc	7.94186	15	11	428
4096951	wt	10.7916	15	11	428
4096981	dparB	3.54943	15	11	458
4096981	dsmc	7.65745	15	11	458
4096981	wt	10.2905	15	11	458
4097011	dparB	3.91079	15	11	488
4097011	dsmc	7.84268	15	11	488
4097011	wt	10.8903	15	11	488
3909091	dparB	14.2293	16	15	-502
3909091	dsmc	15.7333	16	15	-502
3909091	wt	22.2091	16	15	-502
3909121	dparB	14.3171	16	15	-472
3909121	dsmc	16.2463	16	15	-472
3909121	wt	23.1366	16	15	-472
3909151	dparB	14.812	16	15	-442
3909151	dsmc	16.5983	16	15	-442
3909151	wt	23.7462	16	15	-442
3909181	dparB	15.1671	16	15	-412
3909181	dsmc	17.2001	16	15	-412
3909181	wt	24.7516	16	15	-412
3909211	dparB	15.4826	16	15	-382
3909211	dsmc	17.5	16	15	-382
3909211	wt	25.3237	16	15	-382
3909241	dparB	15.3463	16	15	-352
3909241	dsmc	17.4406	16	15	-352
3909241	wt	25.3663	16	15	-352
3909271	dparB	15.741	16	15	-322
3909271	dsmc	17.7635	16	15	-322
3909271	wt	26.0459	16	15	-322
3909301	dparB	16.2334	16	15	-292
3909301	dsmc	18.7035	16	15	-292
3909301	wt	27.93	16	15	-292
3909331	dparB	16.753	16	15	-262
3909331	dsmc	20.0214	16	15	-262
3909331	wt	29.9152	16	15	-262
3909361	dparB	16.846	16	15	-232
3909361	dsmc	21.2319	16	15	-232
3909361	wt	32.4595	16	15	-232
3909391	dparB	16.9029	16	15	-202
3909391	dsmc	22.6188	16	15	-202
3909391	wt	36.3131	16	15	-202
3909421	dparB	17.0875	16	15	-172
3909421	dsmc	26.3921	16	15	-172
3909421	wt	44.8162	16	15	-172
3909451	dparB	16.1407	16	15	-142
3909451	dsmc	30.2269	16	15	-142
3909451	wt	54.2225	16	15	-142
3909481	dparB	15.4942	16	15	-112
3909481	dsmc	36.3027	16	15	-112
3909481	wt	66.2598	16	15	-112
3909511	dparB	14.4787	16	15	-82
3909511	dsmc	41.4381	16	15	-82
3909511	wt	76.8264	16	15	-82
3909541	dparB	13.8895	16	15	-52
3909541	dsmc	44.9232	16	15	-52
3909541	wt	83.3487	16	15	-52
3909571	dparB	12.2392	16	15	-22
3909571	dsmc	43.5347	16	15	-22
3909571	wt	80.4708	16	15	-22
3909601	dparB	9.84319	16	15	8
3909601	dsmc	34.8649	16	15	8
3909601	wt	64.6994	16	15	8
3909631	dparB	7.75706	16	15	38
3909631	dsmc	26.1187	16	15	38
3909631	wt	48.1708	16	15	38
3909661	dparB	5.40393	16	15	68
3909661	dsmc	16.7586	16	15	68
3909661	wt	30.9572	16	15	68
3909691	dparB	3.20077	16	15	98
3909691	dsmc	9.82773	16	15	98
3909691	wt	16.952	16	15	98
3909721	dparB	1.33837	16	15	128
3909721	dsmc	4.87142	16	15	128
3909721	wt	7.93573	16	15	128
3909751	dparB	0.356213	16	15	158
3909751	dsmc	2.31182	16	15	158
3909751	wt	3.07049	16	15	158
3909781	dparB	0.676398	16	15	188
3909781	dsmc	2.29699	16	15	188
3909781	wt	2.82171	16	15	188
3909811	dparB	1.63418	16	15	218
3909811	dsmc	3.32725	16	15	218
3909811	wt	4.11535	16	15	218
3909841	dparB	2.57892	16	15	248
3909841	dsmc	4.73261	16	15	248
3909841	wt	5.86221	16	15	248
3909871	dparB	3.6335	16	15	278
3909871	dsmc	6.41011	16	15	278
3909871	wt	7.78233	16	15	278
3909901	dparB	4.58168	16	15	308
3909901	dsmc	7.86359	16	15	308
3909901	wt	9.81299	16	15	308
3909931	dparB	5.36308	16	15	338
3909931	dsmc	8.76347	16	15	338
3909931	wt	11.08	16	15	338
3909961	dparB	5.21072	16	15	368
3909961	dsmc	8.69095	16	15	368
3909961	wt	11.0659	16	15	368
3909991	dparB	4.30098	16	15	398
3909991	dsmc	7.34869	16	15	398
3909991	wt	9.28327	16	15	398
3910021	dparB	3.22547	16	15	428
3910021	dsmc	5.81535	16	15	428
3910021	wt	7.29438	16	15	428
3910051	dparB	2.10229	16	15	458
3910051	dsmc	4.1114	16	15	458
3910051	wt	5.11539	16	15	458
3910081	dparB	1.22033	16	15	488
3910081	dsmc	2.90389	16	15	488
3910081	wt	3.58458	16	15	488
4104331	dparB	1.52883	17	17	-502
4104331	dsmc	3.19273	17	17	-502
4104331	wt	3.77846	17	17	-502
4104361	dparB	1.61495	17	17	-472
4104361	dsmc	2.95574	17	17	-472
4104361	wt	3.67156	17	17	-472
4104391	dparB	2.49208	17	17	-442
4104391	dsmc	3.83423	17	17	-442
4104391	wt	4.62836	17	17	-442
4104421	dparB	4.16366	17	17	-412
4104421	dsmc	5.86203	17	17	-412
4104421	wt	7.17708	17	17	-412
4104451	dparB	5.99482	17	17	-382
4104451	dsmc	8.14567	17	17	-382
4104451	wt	10.1803	17	17	-382
4104481	dparB	8.15129	17	17	-352
4104481	dsmc	10.237	17	17	-352
4104481	wt	13.5375	17	17	-352
4104511	dparB	10.1633	17	17	-322
4104511	dsmc	12.1054	17	17	-322
4104511	wt	16.3909	17	17	-322
4104541	dparB	11.2694	17	17	-292
4104541	dsmc	13.487	17	17	-292
4104541	wt	18.2613	17	17	-292
4104571	dparB	12.0834	17	17	-262
4104571	dsmc	14.444	17	17	-262
4104571	wt	20.1231	17	17	-262
4104601	dparB	12.1174	17	17	-232
4104601	dsmc	15.0305	17	17	-232
4104601	wt	21.3247	17	17	-232
4104631	dparB	12.4468	17	17	-202
4104631	dsmc	16.1932	17	17	-202
4104631	wt	23.4313	17	17	-202
4104661	dparB	12.5312	17	17	-172
4104661	dsmc	17.8136	17	17	-172
4104661	wt	26.5701	17	17	-172
4104691	dparB	11.7395	17	17	-142
4104691	dsmc	19.2107	17	17	-142
4104691	wt	29.6791	17	17	-142
4104721	dparB	10.7344	17	17	-112
4104721	dsmc	20.9578	17	17	-112
4104721	wt	33.8436	17	17	-112
4104751	dparB	9.33701	17	17	-82
4104751	dsmc	22.5968	17	17	-82
4104751	wt	37.2922	17	17	-82
4104781	dparB	7.6819	17	17	-52
4104781	dsmc	22.5476	17	17	-52
4104781	wt	37.4551	17	17	-52
4104811	dparB	5.58274	17	17	-22
4104811	dsmc	20.2232	17	17	-22
4104811	wt	34.2106	17	17	-22
4104841	dparB	3.72207	17	17	8
4104841	dsmc	15.5844	17	17	8
4104841	wt	26.9363	17	17	8
4104871	dparB	3.57451	17	17	38
4104871	dsmc	12.2483	17	17	38
4104871	wt	20.7635	17	17	38
4104901	dparB	3.83326	17	17	68
4104901	dsmc	9.90215	17	17	68
4104901	wt	16.5233	17	17	68
4104931	dparB	4.57177	17	17	98
4104931	dsmc	9.05954	17	17	98
4104931	wt	13.5704	17	17	98
4104961	dparB	5.76529	17	17	128
4104961	dsmc	9.4561	17	17	128
4104961	wt	13.4725	17	17	128
4104991	dparB	7.08925	17	17	158
4104991	dsmc	10.5024	17	17	158
4104991	wt	14.6926	17	17	158
4105021	dparB	7.59406	17	17	188
4105021	dsmc	11.2725	17	17	188
4105021	wt	15.0721	17	17	188
4105051	dparB	7.16648	17	17	218
4105051	dsmc	10.617	17	17	218
4105051	wt	13.8367	17	17	218
4105081	dparB	6.48151	17	17	248
4105081	dsmc	9.68977	17	17	248
4105081	wt	12.1507	17	17	248
4105111	dparB	5.85692	17	17	278
4105111	dsmc	8.65945	17	17	278
4105111	wt	10.7586	17	17	278
4105141	dparB	5.64622	17	17	308
4105141	dsmc	8.21489	17	17	308
4105141	wt	10.1743	17	17	308
4105171	dparB	5.49797	17	17	338
4105171	dsmc	8.37419	17	17	338
4105171	wt	10.2942	17	17	338
4105201	dparB	5.99249	17	17	368
4105201	dsmc	8.51135	17	17	368
4105201	wt	10.6198	17	17	368
4105231	dparB	6.39537	17	17	398
4105231	dsmc	8.68731	17	17	398
4105231	wt	10.8473	17	17	398
4105261	dparB	6.80236	17	17	428
4105261	dsmc	9.0341	17	17	428
4105261	wt	11.3626	17	17	428
4105291	dparB	6.80649	17	17	458
4105291	dsmc	8.84888	17	17	458
4105291	wt	11.5207	17	17	458
4105321	dparB	7.16546	17	17	488
4105321	dsmc	8.92049	17	17	488
4105321	wt	11.4447	17	17	488

## Sheet: Fig5D
position_genome	group	number_of_windows	roll_mean_windows		group
1	1	0	NA		1	enriched in dsmc strain
1	2	0	NA		2	enriched in wt strain
751	1	0	NA
751	2	0	NA
1501	1	0	NA
1501	2	0	NA
2251	1	0	NA
2251	2	0	NA
3001	1	0	NA
3001	2	0	NA
3751	1	0	NA
3751	2	0	NA
4501	1	0	NA
4501	2	0	NA
5251	1	0	NA
5251	2	0	NA
6001	1	0	NA
6001	2	0	NA
6751	1	0	NA
6751	2	0	NA
7501	1	0	NA
7501	2	0	NA
8251	1	0	NA
8251	2	0	NA
9001	1	0	NA
9001	2	0	NA
9751	1	0	NA
9751	2	0	NA
10501	1	0	NA
10501	2	0	NA
11251	1	0	NA
11251	2	0	NA
12001	1	0	NA
12001	2	0	NA
12751	1	0	NA
12751	2	0	NA
13501	1	0	NA
13501	2	0	NA
14251	1	1	NA
14251	2	0	NA
15001	1	0	NA
15001	2	0	NA
15751	1	0	NA
15751	2	0	NA
16501	1	0	NA
16501	2	0	NA
17251	1	1	NA
17251	2	0	NA
18001	1	0	NA
18001	2	0	NA
18751	1	0	NA
18751	2	0	NA
19501	1	0	NA
19501	2	0	NA
20251	1	0	NA
20251	2	0	NA
21001	1	0	NA
21001	2	0	NA
21751	1	0	NA
21751	2	0	NA
22501	1	0	NA
22501	2	0	NA
23251	1	0	NA
23251	2	0	NA
24001	1	0	NA
24001	2	0	NA
24751	1	0	NA
24751	2	0	NA
25501	1	0	NA
25501	2	0	NA
26251	1	0	NA
26251	2	0	NA
27001	1	0	NA
27001	2	0	NA
27751	1	1	NA
27751	2	0	NA
28501	1	0	NA
28501	2	0	NA
29251	1	0	NA
29251	2	0	NA
30001	1	0	NA
30001	2	0	NA
30751	1	0	NA
30751	2	0	NA
31501	1	0	NA
31501	2	0	NA
32251	1	0	NA
32251	2	0	NA
33001	1	0	NA
33001	2	0	NA
33751	1	0	NA
33751	2	0	NA
34501	1	0	NA
34501	2	0	NA
35251	1	0	NA
35251	2	0	NA
36001	1	0	NA
36001	2	0	NA
36751	1	0	4
36751	2	0	0
37501	1	0	5
37501	2	0	0
38251	1	0	5
38251	2	0	0
39001	1	0	5
39001	2	0	0
39751	1	0	6
39751	2	0	0
40501	1	0	6
40501	2	0	0
41251	1	0	6
41251	2	0	0
42001	1	0	6
42001	2	0	0
42751	1	0	6
42751	2	0	0
43501	1	0	6
43501	2	0	0
44251	1	0	6
44251	2	0	0
45001	1	0	6
45001	2	0	0
45751	1	0	6
45751	2	0	0
46501	1	0	6
46501	2	0	0
47251	1	0	6
47251	2	0	0
48001	1	0	6
48001	2	0	0
48751	1	0	6
48751	2	0	0
49501	1	0	6
49501	2	0	0
50251	1	0	6
50251	2	0	0
51001	1	0	6
51001	2	0	0
51751	1	0	5
51751	2	0	0
52501	1	0	5
52501	2	0	0
53251	1	0	5
53251	2	0	0
54001	1	0	5
54001	2	0	0
54751	1	0	4
54751	2	0	0
55501	1	0	4
55501	2	0	0
56251	1	0	4
56251	2	0	0
57001	1	0	4
57001	2	0	0
57751	1	0	4
57751	2	0	0
58501	1	0	4
58501	2	0	0
59251	1	0	4
59251	2	0	0
60001	1	1	4
60001	2	0	0
60751	1	0	4
60751	2	0	0
61501	1	0	4
61501	2	0	0
62251	1	0	4
62251	2	0	0
63001	1	0	4
63001	2	0	0
63751	1	0	4
63751	2	0	0
64501	1	0	4
64501	2	0	0
65251	1	0	4
65251	2	0	0
66001	1	0	4
66001	2	0	0
66751	1	0	4
66751	2	0	0
67501	1	0	4
67501	2	0	0
68251	1	0	4
68251	2	0	0
69001	1	0	4
69001	2	0	0
69751	1	0	4
69751	2	0	0
70501	1	0	4
70501	2	0	0
71251	1	0	4
71251	2	0	0
72001	1	0	4
72001	2	0	0
72751	1	0	4
72751	2	0	0
73501	1	0	4
73501	2	0	0
74251	1	0	4
74251	2	0	0
75001	1	1	4
75001	2	0	0
75751	1	0	4
75751	2	0	0
76501	1	0	4
76501	2	0	0
77251	1	1	4
77251	2	0	0
78001	1	0	4
78001	2	0	0
78751	1	0	4
78751	2	0	0
79501	1	0	4
79501	2	0	0
80251	1	0	4
80251	2	0	0
81001	1	0	4
81001	2	0	0
81751	1	0	4
81751	2	0	0
82501	1	0	4
82501	2	0	0
83251	1	0	4
83251	2	0	0
84001	1	0	4
84001	2	0	0
84751	1	0	4
84751	2	0	0
85501	1	0	4
85501	2	0	0
86251	1	0	4
86251	2	0	0
87001	1	0	4
87001	2	0	0
87751	1	0	4
87751	2	0	0
88501	1	0	4
88501	2	0	0
89251	1	0	4
89251	2	0	0
90001	1	0	5
90001	2	0	0
90751	1	0	5
90751	2	0	0
91501	1	0	5
91501	2	0	0
92251	1	0	5
92251	2	0	0
93001	1	0	5
93001	2	0	0
93751	1	0	5
93751	2	0	0
94501	1	0	5
94501	2	0	0
95251	1	0	5
95251	2	0	0
96001	1	0	5
96001	2	0	0
96751	1	0	5
96751	2	0	0
97501	1	0	4
97501	2	0	0
98251	1	0	4
98251	2	0	0
99001	1	0	4
99001	2	0	0
99751	1	0	4
99751	2	0	0
100501	1	0	4
100501	2	0	0
101251	1	0	4
101251	2	0	0
102001	1	0	4
102001	2	0	0
102751	1	1	4
102751	2	0	0
103501	1	0	4
103501	2	0	0
104251	1	0	4
104251	2	0	0
105001	1	0	4
105001	2	0	0
105751	1	0	4
105751	2	0	0
106501	1	0	4
106501	2	0	0
107251	1	0	5
107251	2	0	0
108001	1	0	5
108001	2	0	0
108751	1	0	5
108751	2	0	0
109501	1	0	5
109501	2	0	0
110251	1	0	5
110251	2	0	0
111001	1	0	5
111001	2	0	0
111751	1	0	5
111751	2	0	0
112501	1	0	4
112501	2	0	0
113251	1	0	4
113251	2	0	0
114001	1	0	4
114001	2	0	0
114751	1	0	3
114751	2	0	0
115501	1	0	3
115501	2	0	0
116251	1	0	3
116251	2	0	0
117001	1	0	3
117001	2	0	0
117751	1	0	3
117751	2	0	0
118501	1	0	5
118501	2	0	0
119251	1	0	5
119251	2	0	0
120001	1	0	5
120001	2	0	0
120751	1	0	5
120751	2	0	0
121501	1	0	5
121501	2	0	0
122251	1	0	5
122251	2	0	0
123001	1	0	5
123001	2	0	0
123751	1	0	5
123751	2	0	0
124501	1	0	5
124501	2	0	0
125251	1	0	5
125251	2	0	0
126001	1	0	5
126001	2	0	0
126751	1	0	5
126751	2	0	0
127501	1	1	5
127501	2	0	0
128251	1	0	5
128251	2	0	0
129001	1	0	5
129001	2	0	0
129751	1	0	5
129751	2	0	0
130501	1	0	5
130501	2	0	0
131251	1	0	5
131251	2	0	0
132001	1	0	5
132001	2	0	0
132751	1	0	5
132751	2	0	0
133501	1	0	5
133501	2	0	0
134251	1	0	5
134251	2	0	0
135001	1	0	5
135001	2	0	0
135751	1	0	5
135751	2	0	0
136501	1	0	5
136501	2	0	0
137251	1	0	5
137251	2	0	0
138001	1	0	5
138001	2	0	0
138751	1	0	5
138751	2	0	0
139501	1	0	5
139501	2	0	0
140251	1	0	4
140251	2	0	0
141001	1	0	4
141001	2	0	0
141751	1	0	4
141751	2	0	0
142501	1	0	4
142501	2	0	0
143251	1	0	4
143251	2	0	0
144001	1	0	4
144001	2	0	0
144751	1	1	4
144751	2	0	0
145501	1	0	4
145501	2	0	0
146251	1	0	5
146251	2	0	0
147001	1	0	5
147001	2	0	0
147751	1	0	5
147751	2	0	0
148501	1	0	5
148501	2	0	0
149251	1	0	5
149251	2	0	0
150001	1	0	5
150001	2	0	0
150751	1	0	5
150751	2	0	0
151501	1	0	5
151501	2	0	0
152251	1	0	5
152251	2	0	0
153001	1	0	5
153001	2	0	0
153751	1	0	5
153751	2	0	0
154501	1	0	5
154501	2	0	0
155251	1	0	5
155251	2	0	0
156001	1	2	5
156001	2	0	0
156751	1	0	5
156751	2	0	0
157501	1	0	5
157501	2	0	0
158251	1	0	5
158251	2	0	0
159001	1	0	6
159001	2	0	0
159751	1	0	6
159751	2	0	0
160501	1	0	6
160501	2	0	0
161251	1	0	6
161251	2	0	0
162001	1	0	6
162001	2	0	0
162751	1	0	6
162751	2	0	0
163501	1	0	6
163501	2	0	0
164251	1	0	6
164251	2	0	0
165001	1	0	5
165001	2	0	0
165751	1	0	5
165751	2	0	0
166501	1	0	5
166501	2	0	0
167251	1	0	5
167251	2	0	0
168001	1	0	5
168001	2	0	0
168751	1	0	5
168751	2	0	0
169501	1	0	5
169501	2	0	0
170251	1	0	5
170251	2	0	0
171001	1	0	5
171001	2	0	0
171751	1	0	5
171751	2	0	0
172501	1	0	5
172501	2	0	0
173251	1	0	5
173251	2	0	0
174001	1	0	5
174001	2	0	0
174751	1	0	5
174751	2	0	0
175501	1	0	5
175501	2	0	0
176251	1	0	5
176251	2	0	0
177001	1	0	5
177001	2	0	0
177751	1	0	5
177751	2	0	0
178501	1	0	5
178501	2	0	0
179251	1	0	5
179251	2	0	0
180001	1	0	5
180001	2	0	0
180751	1	0	5
180751	2	0	0
181501	1	0	5
181501	2	0	0
182251	1	0	4
182251	2	0	0
183001	1	0	4
183001	2	0	0
183751	1	1	4
183751	2	0	0
184501	1	0	4
184501	2	0	0
185251	1	0	4
185251	2	0	0
186001	1	0	4
186001	2	0	0
186751	1	0	4
186751	2	0	0
187501	1	0	4
187501	2	0	0
188251	1	0	4
188251	2	0	0
189001	1	0	4
189001	2	0	0
189751	1	0	4
189751	2	0	0
190501	1	0	4
190501	2	0	0
191251	1	0	4
191251	2	0	0
192001	1	0	4
192001	2	0	0
192751	1	0	4
192751	2	0	0
193501	1	0	2
193501	2	0	0
194251	1	0	2
194251	2	0	0
195001	1	0	2
195001	2	0	0
195751	1	0	2
195751	2	0	0
196501	1	1	2
196501	2	0	0
197251	1	0	2
197251	2	0	0
198001	1	0	2
198001	2	0	0
198751	1	0	2
198751	2	0	0
199501	1	0	2
199501	2	0	0
200251	1	0	2
200251	2	0	0
201001	1	0	2
201001	2	0	0
201751	1	0	2
201751	2	0	0
202501	1	0	2
202501	2	0	0
203251	1	0	2
203251	2	0	0
204001	1	0	2
204001	2	0	0
204751	1	0	2
204751	2	0	0
205501	1	0	2
205501	2	0	0
206251	1	0	2
206251	2	0	0
207001	1	0	2
207001	2	0	0
207751	1	0	2
207751	2	0	0
208501	1	0	2
208501	2	0	0
209251	1	0	2
209251	2	0	0
210001	1	0	2
210001	2	0	0
210751	1	0	2
210751	2	0	0
211501	1	0	2
211501	2	0	0
212251	1	0	2
212251	2	0	0
213001	1	0	2
213001	2	0	0
213751	1	0	2
213751	2	0	0
214501	1	0	2
214501	2	0	0
215251	1	0	2
215251	2	0	0
216001	1	0	2
216001	2	0	0
216751	1	0	3
216751	2	0	0
217501	1	0	3
217501	2	0	0
218251	1	0	3
218251	2	0	0
219001	1	0	3
219001	2	0	0
219751	1	0	3
219751	2	0	0
220501	1	0	3
220501	2	0	0
221251	1	0	2
221251	2	0	0
222001	1	0	2
222001	2	0	0
222751	1	0	2
222751	2	0	0
223501	1	0	2
223501	2	0	0
224251	1	0	2
224251	2	0	0
225001	1	0	2
225001	2	0	0
225751	1	0	2
225751	2	0	0
226501	1	0	2
226501	2	0	0
227251	1	0	2
227251	2	0	0
228001	1	0	2
228001	2	0	0
228751	1	0	2
228751	2	0	0
229501	1	0	2
229501	2	0	0
230251	1	0	2
230251	2	0	0
231001	1	0	2
231001	2	0	0
231751	1	0	2
231751	2	0	0
232501	1	0	2
232501	2	0	0
233251	1	0	2
233251	2	0	0
234001	1	0	1
234001	2	0	0
234751	1	0	1
234751	2	0	0
235501	1	0	1
235501	2	0	0
236251	1	0	1
236251	2	0	0
237001	1	0	1
237001	2	0	0
237751	1	0	1
237751	2	0	0
238501	1	0	1
238501	2	0	0
239251	1	0	1
239251	2	0	0
240001	1	0	1
240001	2	0	0
240751	1	0	1
240751	2	0	0
241501	1	0	1
241501	2	0	0
242251	1	0	1
242251	2	0	0
243001	1	0	1
243001	2	0	0
243751	1	0	1
243751	2	0	0
244501	1	0	1
244501	2	0	0
245251	1	0	1
245251	2	0	0
246001	1	0	1
246001	2	0	0
246751	1	0	1
246751	2	0	0
247501	1	0	1
247501	2	0	0
248251	1	0	1
248251	2	0	0
249001	1	0	1
249001	2	0	0
249751	1	0	1
249751	2	0	0
250501	1	0	1
250501	2	0	0
251251	1	0	1
251251	2	0	0
252001	1	0	1
252001	2	0	0
252751	1	0	1
252751	2	0	0
253501	1	0	1
253501	2	0	0
254251	1	1	1
254251	2	0	0
255001	1	0	1
255001	2	0	0
255751	1	0	1
255751	2	0	0
256501	1	0	1
256501	2	0	0
257251	1	0	1
257251	2	0	0
258001	1	0	1
258001	2	0	0
258751	1	0	1
258751	2	0	0
259501	1	0	1
259501	2	0	0
260251	1	0	1
260251	2	0	0
261001	1	0	1
261001	2	0	0
261751	1	0	1
261751	2	0	0
262501	1	0	1
262501	2	0	0
263251	1	0	1
263251	2	0	0
264001	1	0	1
264001	2	0	0
264751	1	0	1
264751	2	0	0
265501	1	0	1
265501	2	0	0
266251	1	0	1
266251	2	0	0
267001	1	0	1
267001	2	0	0
267751	1	0	2
267751	2	0	0
268501	1	0	2
268501	2	0	0
269251	1	0	2
269251	2	0	0
270001	1	0	2
270001	2	0	0
270751	1	0	2
270751	2	0	0
271501	1	0	2
271501	2	0	0
272251	1	0	2
272251	2	0	0
273001	1	0	2
273001	2	0	0
273751	1	0	2
273751	2	0	0
274501	1	0	2
274501	2	0	0
275251	1	0	2
275251	2	0	0
276001	1	0	2
276001	2	0	0
276751	1	0	2
276751	2	0	0
277501	1	0	2
277501	2	0	0
278251	1	0	2
278251	2	0	0
279001	1	0	2
279001	2	0	0
279751	1	0	2
279751	2	0	0
280501	1	0	2
280501	2	0	0
281251	1	0	2
281251	2	0	0
282001	1	0	2
282001	2	0	0
282751	1	0	2
282751	2	0	0
283501	1	0	2
283501	2	0	0
284251	1	0	2
284251	2	0	0
285001	1	0	2
285001	2	0	0
285751	1	0	2
285751	2	0	0
286501	1	0	2
286501	2	0	0
287251	1	0	2
287251	2	0	0
288001	1	0	2
288001	2	0	0
288751	1	0	2
288751	2	0	0
289501	1	0	2
289501	2	0	0
290251	1	0	2
290251	2	0	0
291001	1	0	2
291001	2	0	0
291751	1	0	1
291751	2	0	0
292501	1	0	1
292501	2	0	0
293251	1	0	1
293251	2	0	0
294001	1	0	1
294001	2	0	0
294751	1	0	1
294751	2	0	0
295501	1	0	1
295501	2	0	0
296251	1	0	1
296251	2	0	0
297001	1	0	1
297001	2	0	0
297751	1	0	1
297751	2	0	0
298501	1	0	1
298501	2	0	0
299251	1	0	1
299251	2	0	0
300001	1	0	1
300001	2	0	0
300751	1	0	1
300751	2	0	0
301501	1	0	1
301501	2	0	0
302251	1	0	1
302251	2	0	0
303001	1	0	1
303001	2	0	0
303751	1	0	1
303751	2	0	0
304501	1	0	1
304501	2	0	0
305251	1	1	1
305251	2	0	0
306001	1	0	1
306001	2	0	0
306751	1	0	1
306751	2	0	0
307501	1	0	1
307501	2	0	0
308251	1	0	1
308251	2	0	0
309001	1	0	2
309001	2	0	0
309751	1	0	2
309751	2	0	0
310501	1	0	2
310501	2	0	0
311251	1	0	2
311251	2	0	0
312001	1	0	2
312001	2	0	0
312751	1	0	2
312751	2	0	0
313501	1	0	2
313501	2	0	0
314251	1	0	2
314251	2	0	0
315001	1	0	2
315001	2	0	0
315751	1	0	2
315751	2	0	0
316501	1	0	2
316501	2	0	0
317251	1	0	2
317251	2	0	0
318001	1	0	2
318001	2	0	0
318751	1	0	2
318751	2	0	0
319501	1	0	2
319501	2	0	0
320251	1	0	2
320251	2	0	0
321001	1	0	2
321001	2	0	0
321751	1	0	2
321751	2	0	0
322501	1	0	2
322501	2	0	0
323251	1	0	2
323251	2	0	0
324001	1	0	2
324001	2	0	0
324751	1	0	2
324751	2	0	0
325501	1	0	2
325501	2	0	0
326251	1	0	2
326251	2	0	0
327001	1	0	2
327001	2	0	0
327751	1	0	2
327751	2	0	0
328501	1	0	2
328501	2	0	0
329251	1	0	2
329251	2	0	0
330001	1	0	2
330001	2	0	0
330751	1	0	2
330751	2	0	0
331501	1	0	2
331501	2	0	0
332251	1	0	2
332251	2	0	0
333001	1	0	2
333001	2	0	0
333751	1	0	2
333751	2	0	0
334501	1	0	2
334501	2	0	0
335251	1	0	2
335251	2	0	0
336001	1	0	2
336001	2	0	0
336751	1	0	2
336751	2	0	0
337501	1	0	2
337501	2	0	0
338251	1	0	2
338251	2	0	0
339001	1	0	2
339001	2	0	0
339751	1	0	2
339751	2	0	0
340501	1	0	2
340501	2	0	0
341251	1	0	2
341251	2	0	0
342001	1	0	2
342001	2	0	0
342751	1	0	1
342751	2	0	0
343501	1	0	1
343501	2	0	0
344251	1	0	1
344251	2	0	0
345001	1	0	1
345001	2	0	0
345751	1	0	1
345751	2	0	0
346501	1	1	1
346501	2	0	0
347251	1	0	1
347251	2	0	0
348001	1	0	1
348001	2	0	0
348751	1	0	2
348751	2	0	0
349501	1	0	2
349501	2	0	0
350251	1	0	2
350251	2	0	0
351001	1	0	2
351001	2	0	0
351751	1	0	2
351751	2	0	0
352501	1	0	2
352501	2	0	0
353251	1	0	2
353251	2	0	0
354001	1	0	2
354001	2	0	0
354751	1	0	2
354751	2	0	0
355501	1	0	2
355501	2	0	0
356251	1	0	2
356251	2	0	0
357001	1	0	2
357001	2	0	0
357751	1	0	2
357751	2	0	0
358501	1	0	2
358501	2	0	0
359251	1	0	3
359251	2	0	0
360001	1	0	3
360001	2	0	0
360751	1	0	3
360751	2	0	0
361501	1	0	3
361501	2	0	0
362251	1	0	3
362251	2	0	0
363001	1	0	3
363001	2	0	0
363751	1	0	3
363751	2	0	0
364501	1	0	4
364501	2	0	0
365251	1	0	5
365251	2	0	0
366001	1	0	5
366001	2	0	0
366751	1	0	5
366751	2	0	0
367501	1	0	5
367501	2	0	0
368251	1	0	5
368251	2	0	0
369001	1	0	5
369001	2	0	0
369751	1	0	5
369751	2	0	0
370501	1	0	5
370501	2	0	0
371251	1	0	5
371251	2	0	0
372001	1	0	5
372001	2	0	0
372751	1	0	5
372751	2	0	0
373501	1	0	5
373501	2	0	0
374251	1	0	5
374251	2	0	0
375001	1	0	5
375001	2	0	0
375751	1	0	5
375751	2	0	0
376501	1	0	5
376501	2	0	0
377251	1	0	5
377251	2	0	0
378001	1	0	5
378001	2	0	0
378751	1	0	5
378751	2	0	0
379501	1	0	5
379501	2	0	0
380251	1	0	5
380251	2	0	0
381001	1	0	5
381001	2	0	0
381751	1	0	5
381751	2	0	0
382501	1	0	5
382501	2	0	0
383251	1	0	5
383251	2	0	0
384001	1	0	4
384001	2	0	0
384751	1	0	4
384751	2	0	0
385501	1	0	4
385501	2	0	0
386251	1	1	4
386251	2	0	0
387001	1	0	4
387001	2	0	0
387751	1	0	4
387751	2	0	0
388501	1	0	4
388501	2	0	0
389251	1	0	4
389251	2	0	0
390001	1	0	4
390001	2	0	0
390751	1	0	5
390751	2	0	0
391501	1	0	5
391501	2	0	0
392251	1	0	5
392251	2	0	0
393001	1	0	5
393001	2	0	0
393751	1	0	5
393751	2	0	0
394501	1	0	5
394501	2	0	0
395251	1	0	5
395251	2	0	0
396001	1	0	5
396001	2	0	0
396751	1	1	5
396751	2	0	0
397501	1	0	5
397501	2	0	0
398251	1	0	5
398251	2	0	0
399001	1	0	5
399001	2	0	0
399751	1	0	5
399751	2	0	0
400501	1	0	5
400501	2	0	0
401251	1	0	5
401251	2	0	0
402001	1	1	5
402001	2	0	0
402751	1	1	5
402751	2	0	0
403501	1	0	5
403501	2	0	0
404251	1	0	5
404251	2	0	0
405001	1	0	5
405001	2	0	0
405751	1	0	5
405751	2	0	0
406501	1	0	5
406501	2	0	0
407251	1	0	5
407251	2	0	0
408001	1	0	5
408001	2	0	0
408751	1	0	5
408751	2	0	0
409501	1	0	5
409501	2	0	0
410251	1	0	5
410251	2	0	0
411001	1	0	5
411001	2	0	0
411751	1	0	5
411751	2	0	0
412501	1	0	5
412501	2	0	0
413251	1	0	5
413251	2	0	0
414001	1	0	5
414001	2	0	0
414751	1	0	5
414751	2	0	0
415501	1	0	5
415501	2	0	0
416251	1	0	5
416251	2	0	0
417001	1	0	5
417001	2	0	0
417751	1	0	5
417751	2	0	0
418501	1	0	5
418501	2	0	0
419251	1	0	5
419251	2	0	0
420001	1	0	5
420001	2	0	0
420751	1	0	5
420751	2	0	0
421501	1	0	5
421501	2	0	0
422251	1	0	5
422251	2	0	0
423001	1	0	5
423001	2	0	0
423751	1	0	4
423751	2	0	0
424501	1	0	4
424501	2	0	0
425251	1	0	4
425251	2	0	0
426001	1	0	4
426001	2	0	0
426751	1	0	4
426751	2	0	0
427501	1	0	4
427501	2	0	0
428251	1	1	4
428251	2	0	0
429001	1	0	4
429001	2	0	0
429751	1	0	4
429751	2	0	0
430501	1	0	4
430501	2	0	0
431251	1	0	4
431251	2	0	0
432001	1	0	4
432001	2	0	0
432751	1	0	4
432751	2	0	0
433501	1	0	4
433501	2	0	0
434251	1	0	3
434251	2	0	0
435001	1	0	3
435001	2	0	0
435751	1	0	3
435751	2	0	0
436501	1	0	3
436501	2	0	0
437251	1	0	3
437251	2	0	0
438001	1	0	3
438001	2	0	0
438751	1	0	3
438751	2	0	0
439501	1	0	2
439501	2	0	0
440251	1	0	2
440251	2	0	0
441001	1	0	2
441001	2	0	0
441751	1	0	2
441751	2	0	0
442501	1	0	2
442501	2	0	0
443251	1	0	2
443251	2	0	0
444001	1	0	2
444001	2	0	0
444751	1	0	2
444751	2	0	0
445501	1	0	2
445501	2	0	0
446251	1	0	2
446251	2	0	0
447001	1	0	2
447001	2	0	0
447751	1	0	2
447751	2	0	0
448501	1	0	3
448501	2	0	0
449251	1	0	3
449251	2	0	0
450001	1	0	3
450001	2	0	0
450751	1	0	3
450751	2	0	0
451501	1	0	3
451501	2	0	0
452251	1	0	3
452251	2	0	0
453001	1	0	3
453001	2	0	0
453751	1	0	3
453751	2	0	0
454501	1	0	3
454501	2	0	0
455251	1	0	3
455251	2	0	0
456001	1	0	3
456001	2	0	0
456751	1	0	3
456751	2	0	0
457501	1	0	3
457501	2	0	0
458251	1	0	3
458251	2	0	0
459001	1	0	3
459001	2	0	0
459751	1	0	3
459751	2	0	0
460501	1	0	3
460501	2	0	0
461251	1	0	3
461251	2	0	0
462001	1	0	3
462001	2	0	0
462751	1	0	3
462751	2	0	0
463501	1	0	3
463501	2	0	0
464251	1	0	3
464251	2	0	0
465001	1	0	3
465001	2	0	0
465751	1	0	2
465751	2	0	0
466501	1	0	2
466501	2	0	0
467251	1	0	2
467251	2	0	0
468001	1	0	2
468001	2	0	0
468751	1	0	2
468751	2	0	0
469501	1	0	2
469501	2	0	0
470251	1	0	2
470251	2	0	0
471001	1	0	2
471001	2	0	0
471751	1	0	2
471751	2	0	0
472501	1	0	2
472501	2	0	0
473251	1	0	2
473251	2	0	0
474001	1	0	2
474001	2	0	0
474751	1	0	2
474751	2	0	0
475501	1	0	2
475501	2	0	0
476251	1	0	2
476251	2	0	0
477001	1	0	2
477001	2	0	0
477751	1	1	3
477751	2	0	0
478501	1	0	3
478501	2	0	0
479251	1	0	3
479251	2	0	0
480001	1	0	3
480001	2	0	0
480751	1	0	3
480751	2	0	0
481501	1	0	3
481501	2	0	0
482251	1	0	3
482251	2	0	0
483001	1	0	3
483001	2	0	0
483751	1	0	3
483751	2	0	0
484501	1	0	3
484501	2	0	0
485251	1	0	3
485251	2	0	0
486001	1	1	3
486001	2	0	0
486751	1	0	3
486751	2	0	0
487501	1	0	3
487501	2	0	0
488251	1	0	3
488251	2	0	0
489001	1	0	3
489001	2	0	0
489751	1	0	3
489751	2	0	0
490501	1	0	3
490501	2	0	0
491251	1	0	3
491251	2	0	0
492001	1	0	3
492001	2	0	0
492751	1	0	3
492751	2	0	0
493501	1	0	3
493501	2	0	0
494251	1	0	3
494251	2	0	0
495001	1	0	3
495001	2	0	0
495751	1	0	3
495751	2	0	0
496501	1	0	3
496501	2	0	0
497251	1	0	4
497251	2	0	0
498001	1	0	4
498001	2	0	0
498751	1	0	5
498751	2	0	0
499501	1	0	5
499501	2	0	0
500251	1	0	5
500251	2	0	0
501001	1	0	5
501001	2	0	0
501751	1	0	5
501751	2	0	0
502501	1	0	5
502501	2	0	0
503251	1	0	5
503251	2	0	0
504001	1	0	5
504001	2	0	0
504751	1	0	5
504751	2	0	0
505501	1	0	5
505501	2	0	0
506251	1	0	5
506251	2	0	0
507001	1	0	5
507001	2	0	0
507751	1	0	5
507751	2	0	0
508501	1	0	6
508501	2	0	0
509251	1	0	6
509251	2	0	0
510001	1	0	6
510001	2	0	0
510751	1	0	6
510751	2	0	0
511501	1	0	6
511501	2	0	0
512251	1	0	7
512251	2	0	0
513001	1	0	8
513001	2	0	0
513751	1	0	9
513751	2	0	0
514501	1	0	9
514501	2	0	0
515251	1	1	8
515251	2	0	0
516001	1	0	8
516001	2	0	0
516751	1	0	8
516751	2	0	0
517501	1	0	8
517501	2	0	0
518251	1	0	8
518251	2	0	0
519001	1	0	8
519001	2	0	0
519751	1	0	8
519751	2	0	0
520501	1	0	8
520501	2	0	0
521251	1	0	8
521251	2	0	0
522001	1	0	9
522001	2	0	0
522751	1	0	9
522751	2	0	0
523501	1	0	8
523501	2	0	0
524251	1	0	8
524251	2	0	0
525001	1	0	8
525001	2	0	0
525751	1	0	8
525751	2	0	0
526501	1	0	8
526501	2	0	0
527251	1	0	8
527251	2	0	0
528001	1	0	8
528001	2	0	0
528751	1	0	8
528751	2	0	0
529501	1	0	8
529501	2	0	0
530251	1	0	8
530251	2	0	0
531001	1	0	8
531001	2	0	0
531751	1	0	8
531751	2	0	0
532501	1	0	8
532501	2	0	0
533251	1	0	8
533251	2	0	0
534001	1	0	8
534001	2	0	0
534751	1	1	8
534751	2	0	0
535501	1	0	9
535501	2	0	0
536251	1	1	9
536251	2	0	0
537001	1	0	9
537001	2	0	0
537751	1	0	9
537751	2	0	0
538501	1	0	9
538501	2	0	0
539251	1	0	9
539251	2	0	0
540001	1	0	9
540001	2	0	0
540751	1	0	9
540751	2	0	0
541501	1	0	9
541501	2	0	0
542251	1	0	9
542251	2	0	0
543001	1	0	9
543001	2	0	0
543751	1	0	9
543751	2	0	0
544501	1	0	9
544501	2	0	0
545251	1	0	10
545251	2	0	0
546001	1	1	10
546001	2	0	0
546751	1	0	10
546751	2	0	0
547501	1	0	10
547501	2	0	0
548251	1	0	10
548251	2	0	0
549001	1	0	10
549001	2	0	0
549751	1	1	10
549751	2	0	0
550501	1	1	10
550501	2	0	0
551251	1	1	11
551251	2	0	0
552001	1	0	11
552001	2	0	0
552751	1	0	10
552751	2	0	0
553501	1	0	10
553501	2	0	0
554251	1	0	10
554251	2	0	0
555001	1	0	10
555001	2	0	0
555751	1	0	10
555751	2	0	0
556501	1	0	10
556501	2	0	0
557251	1	0	10
557251	2	0	0
558001	1	0	10
558001	2	0	0
558751	1	0	10
558751	2	0	0
559501	1	1	10
559501	2	0	0
560251	1	0	10
560251	2	0	0
561001	1	0	10
561001	2	0	0
561751	1	0	10
561751	2	0	0
562501	1	0	10
562501	2	0	0
563251	1	0	10
563251	2	0	0
564001	1	0	10
564001	2	0	0
564751	1	0	10
564751	2	0	0
565501	1	0	10
565501	2	0	0
566251	1	0	10
566251	2	0	0
567001	1	0	10
567001	2	0	0
567751	1	0	10
567751	2	0	0
568501	1	0	10
568501	2	0	0
569251	1	0	10
569251	2	0	0
570001	1	0	10
570001	2	0	0
570751	1	0	10
570751	2	0	0
571501	1	0	10
571501	2	0	0
572251	1	0	9
572251	2	0	0
573001	1	1	9
573001	2	0	0
573751	1	0	8
573751	2	0	0
574501	1	0	8
574501	2	0	0
575251	1	0	8
575251	2	0	0
576001	1	0	8
576001	2	0	0
576751	1	0	8
576751	2	0	0
577501	1	0	8
577501	2	0	0
578251	1	0	8
578251	2	0	0
579001	1	0	8
579001	2	0	0
579751	1	0	8
579751	2	0	0
580501	1	0	8
580501	2	0	0
581251	1	0	8
581251	2	0	0
582001	1	0	8
582001	2	0	0
582751	1	1	8
582751	2	0	0
583501	1	0	7
583501	2	0	0
584251	1	0	7
584251	2	0	0
585001	1	0	8
585001	2	0	0
585751	1	0	8
585751	2	0	0
586501	1	0	8
586501	2	0	0
587251	1	0	7
587251	2	0	0
588001	1	0	6
588001	2	0	0
588751	1	1	5
588751	2	0	0
589501	1	0	5
589501	2	0	0
590251	1	0	6
590251	2	0	0
591001	1	0	6
591001	2	0	0
591751	1	0	7
591751	2	0	0
592501	1	0	7
592501	2	0	0
593251	1	0	7
593251	2	0	0
594001	1	0	7
594001	2	0	0
594751	1	0	8
594751	2	0	0
595501	1	0	8
595501	2	0	0
596251	1	0	8
596251	2	0	0
597001	1	0	7
597001	2	0	0
597751	1	0	7
597751	2	0	0
598501	1	0	7
598501	2	0	0
599251	1	0	7
599251	2	0	0
600001	1	0	7
600001	2	0	0
600751	1	0	7
600751	2	0	0
601501	1	0	7
601501	2	0	0
602251	1	0	7
602251	2	0	0
603001	1	0	7
603001	2	0	0
603751	1	0	7
603751	2	0	0
604501	1	0	7
604501	2	0	0
605251	1	0	7
605251	2	0	0
606001	1	0	8
606001	2	0	0
606751	1	0	8
606751	2	0	0
607501	1	0	8
607501	2	0	0
608251	1	0	8
608251	2	0	0
609001	1	0	8
609001	2	0	0
609751	1	0	8
609751	2	0	0
610501	1	0	7
610501	2	0	0
611251	1	0	7
611251	2	0	0
612001	1	0	7
612001	2	0	0
612751	1	0	8
612751	2	0	0
613501	1	0	8
613501	2	0	0
614251	1	0	8
614251	2	0	0
615001	1	0	8
615001	2	0	0
615751	1	0	8
615751	2	0	0
616501	1	0	9
616501	2	0	0
617251	1	0	9
617251	2	0	0
618001	1	0	9
618001	2	0	0
618751	1	0	9
618751	2	0	0
619501	1	0	9
619501	2	0	0
620251	1	0	8
620251	2	0	0
621001	1	0	8
621001	2	0	0
621751	1	0	8
621751	2	0	0
622501	1	1	8
622501	2	0	0
623251	1	0	8
623251	2	0	0
624001	1	0	8
624001	2	0	0
624751	1	0	8
624751	2	0	0
625501	1	0	8
625501	2	0	0
626251	1	0	8
626251	2	0	0
627001	1	0	8
627001	2	0	0
627751	1	1	8
627751	2	0	0
628501	1	0	8
628501	2	0	0
629251	1	1	8
629251	2	0	0
630001	1	0	8
630001	2	0	0
630751	1	0	8
630751	2	0	0
631501	1	0	8
631501	2	0	0
632251	1	1	8
632251	2	0	0
633001	1	0	8
633001	2	0	0
633751	1	0	8
633751	2	0	0
634501	1	0	8
634501	2	0	0
635251	1	0	8
635251	2	0	0
636001	1	0	8
636001	2	0	0
636751	1	0	8
636751	2	0	0
637501	1	0	8
637501	2	0	0
638251	1	0	8
638251	2	0	0
639001	1	0	8
639001	2	0	0
639751	1	0	8
639751	2	0	0
640501	1	0	8
640501	2	0	0
641251	1	0	8
641251	2	0	0
642001	1	0	8
642001	2	0	0
642751	1	0	8
642751	2	0	0
643501	1	1	8
643501	2	0	0
644251	1	0	8
644251	2	0	0
645001	1	0	8
645001	2	0	0
645751	1	0	8
645751	2	0	0
646501	1	0	8
646501	2	0	0
647251	1	0	8
647251	2	0	0
648001	1	0	8
648001	2	0	0
648751	1	0	8
648751	2	0	0
649501	1	0	8
649501	2	0	0
650251	1	1	8
650251	2	0	0
651001	1	0	8
651001	2	0	0
651751	1	0	8
651751	2	0	0
652501	1	0	8
652501	2	0	0
653251	1	0	9
653251	2	0	0
654001	1	1	9
654001	2	0	0
654751	1	0	9
654751	2	0	0
655501	1	0	9
655501	2	0	0
656251	1	0	9
656251	2	0	0
657001	1	0	9
657001	2	0	0
657751	1	0	11
657751	2	0	0
658501	1	0	11
658501	2	0	0
659251	1	0	11
659251	2	0	0
660001	1	0	10
660001	2	0	0
660751	1	0	10
660751	2	0	0
661501	1	0	10
661501	2	0	0
662251	1	0	10
662251	2	0	0
663001	1	0	10
663001	2	0	0
663751	1	1	10
663751	2	0	0
664501	1	0	10
664501	2	0	0
665251	1	0	9
665251	2	0	0
666001	1	0	9
666001	2	0	0
666751	1	0	8
666751	2	0	0
667501	1	0	8
667501	2	0	0
668251	1	0	8
668251	2	0	0
669001	1	0	8
669001	2	0	0
669751	1	0	7
669751	2	0	0
670501	1	0	7
670501	2	0	0
671251	1	0	7
671251	2	0	0
672001	1	0	7
672001	2	0	0
672751	1	0	7
672751	2	0	0
673501	1	0	7
673501	2	0	0
674251	1	0	7
674251	2	0	0
675001	1	0	7
675001	2	0	0
675751	1	0	7
675751	2	0	0
676501	1	0	7
676501	2	0	0
677251	1	0	7
677251	2	0	0
678001	1	0	7
678001	2	0	0
678751	1	0	7
678751	2	0	0
679501	1	0	7
679501	2	0	0
680251	1	0	7
680251	2	0	0
681001	1	0	6
681001	2	0	0
681751	1	0	6
681751	2	0	0
682501	1	0	6
682501	2	0	0
683251	1	0	6
683251	2	0	0
684001	1	0	6
684001	2	0	0
684751	1	0	6
684751	2	0	0
685501	1	0	7
685501	2	0	0
686251	1	0	7
686251	2	0	0
687001	1	0	7
687001	2	0	0
687751	1	0	8
687751	2	0	0
688501	1	0	8
688501	2	0	0
689251	1	0	8
689251	2	0	0
690001	1	0	8
690001	2	0	0
690751	1	1	8
690751	2	0	0
691501	1	0	8
691501	2	0	0
692251	1	0	8
692251	2	0	0
693001	1	0	8
693001	2	0	0
693751	1	0	8
693751	2	0	0
694501	1	0	8
694501	2	0	0
695251	1	2	8
695251	2	0	0
696001	1	0	8
696001	2	0	0
696751	1	0	8
696751	2	0	0
697501	1	0	8
697501	2	0	0
698251	1	0	8
698251	2	0	0
699001	1	0	8
699001	2	0	0
699751	1	0	8
699751	2	0	0
700501	1	0	8
700501	2	0	0
701251	1	0	7
701251	2	0	0
702001	1	0	8
702001	2	0	0
702751	1	0	8
702751	2	0	0
703501	1	0	8
703501	2	0	0
704251	1	0	8
704251	2	0	0
705001	1	0	8
705001	2	0	0
705751	1	0	8
705751	2	0	0
706501	1	0	8
706501	2	0	0
707251	1	0	8
707251	2	0	0
708001	1	0	8
708001	2	0	0
708751	1	0	8
708751	2	0	0
709501	1	0	8
709501	2	0	0
710251	1	0	8
710251	2	0	0
711001	1	0	8
711001	2	0	0
711751	1	0	8
711751	2	0	0
712501	1	0	8
712501	2	0	0
713251	1	0	8
713251	2	0	0
714001	1	0	8
714001	2	0	0
714751	1	0	8
714751	2	0	0
715501	1	0	8
715501	2	0	0
716251	1	0	8
716251	2	0	0
717001	1	0	8
717001	2	0	0
717751	1	0	8
717751	2	0	0
718501	1	0	8
718501	2	0	0
719251	1	0	8
719251	2	0	0
720001	1	0	8
720001	2	0	0
720751	1	0	8
720751	2	0	0
721501	1	0	8
721501	2	0	0
722251	1	0	9
722251	2	0	0
723001	1	1	9
723001	2	0	0
723751	1	0	10
723751	2	0	0
724501	1	0	10
724501	2	0	0
725251	1	2	11
725251	2	0	0
726001	1	0	11
726001	2	0	0
726751	1	0	11
726751	2	0	0
727501	1	0	11
727501	2	0	0
728251	1	0	10
728251	2	0	0
729001	1	1	10
729001	2	0	0
729751	1	0	10
729751	2	0	0
730501	1	0	10
730501	2	0	0
731251	1	0	10
731251	2	0	0
732001	1	0	10
732001	2	0	0
732751	1	0	8
732751	2	0	0
733501	1	0	8
733501	2	0	0
734251	1	0	9
734251	2	0	0
735001	1	0	9
735001	2	0	0
735751	1	0	10
735751	2	0	0
736501	1	0	10
736501	2	0	0
737251	1	0	10
737251	2	0	0
738001	1	0	10
738001	2	0	0
738751	1	0	10
738751	2	0	0
739501	1	1	10
739501	2	0	0
740251	1	0	10
740251	2	0	0
741001	1	0	10
741001	2	0	0
741751	1	0	10
741751	2	0	0
742501	1	0	10
742501	2	0	0
743251	1	0	10
743251	2	0	0
744001	1	0	11
744001	2	0	0
744751	1	0	11
744751	2	0	0
745501	1	0	11
745501	2	0	0
746251	1	0	11
746251	2	0	0
747001	1	0	12
747001	2	0	0
747751	1	0	12
747751	2	0	0
748501	1	0	12
748501	2	0	0
749251	1	0	12
[truncated: 19,940 more rows]

[truncated: 14 more sheets: Fig6,  Supp Fig1B, Supp Fig1D, Supp Fig3, Supp Fig5C, Supp Fig7B, Supp Fig7C, Supp Fig8B, Supp Fig9B, Supp Fig. 1A, Supp Fig6AB, Supp Fig 6CD, Supp Fig 10A, Supp Fig10D]
